# Supplementary material for: On the Plakobranchidae (Gastropoda, Sacoglossa) from soft sediment habitats of Koh Tao, Gulf of Thailand, with descriptions of two new species
Source: Zookeys. 2020 Sep 17;969:85–121. doi: 10.3897/zookeys.969.52941 (PMC7515966; doi:10.3897/zookeys.969.52941)
Supplement: XML Treatment for Plakobranchus [file zookeys.969.52941-treatment1.xml]

<!DOCTYPE tp:taxon-treatment
  PUBLIC "-//TaxonX//DTD Taxonomic Treatment Publishing DTD v0 20100105//EN" "tax-treatment-NSO.dtd">
<tp:taxon-treatment xmlns:tp="http://www.plazi.org/taxpub"><tp:treatment-meta><kwd-group><label>Taxon classification</label><kwd><named-content xmlns:xlink="http://www.w3.org/1999/xlink" content-type="kingdom">Animalia</named-content></kwd><kwd><named-content xmlns:xlink="http://www.w3.org/1999/xlink" content-type="order">Sacoglossa</named-content></kwd><kwd><named-content xmlns:xlink="http://www.w3.org/1999/xlink" content-type="family">Plakobranchidae</named-content></kwd></kwd-group><mixed-citation publication-type="journal"><person-group><name><surname>Mehrotra</surname><given-names>Rahul</given-names></name><name><surname>Gutiérrez</surname><given-names>Manuel Caballer</given-names></name><name><surname>Scott</surname><given-names>Chad M.</given-names></name><name><surname>Arnold</surname><given-names>Spencer</given-names></name><name><surname>Monchanin</surname><given-names>Coline</given-names></name><name><surname>Chavanich</surname><given-names>Suchana</given-names></name></person-group><article-title>On the <tp:taxon-name><tp:taxon-name-part taxon-name-part-type="family">Plakobranchidae</tp:taxon-name-part></tp:taxon-name> (<tp:taxon-name><tp:taxon-name-part taxon-name-part-type="class">Gastropoda</tp:taxon-name-part></tp:taxon-name>, <tp:taxon-name><tp:taxon-name-part taxon-name-part-type="order">Sacoglossa</tp:taxon-name-part></tp:taxon-name>) from soft sediment habitats of Koh Tao, Gulf of Thailand, with descriptions of two new species</article-title><source>Zookeys</source><day>17</day><month>9</month><year>2020</year><volume>969</volume><fpage>85</fpage><lpage>121</lpage><pub-id pub-id-type="doi">10.3897/zookeys.969.52941</pub-id></mixed-citation></tp:treatment-meta><tp:nomenclature><label>Genus</label><tp:taxon-name><object-id xmlns:xlink="http://www.w3.org/1999/xlink" content-type="arpha" xlink:type="simple">7CF83E4C-8090-525B-ADAE-7561A428571F</object-id>
                <tp:taxon-name-part taxon-name-part-type="genus" reg="Plakobranchus">Plakobranchus</tp:taxon-name-part>
              </tp:taxon-name><tp:taxon-authority>van Hasselt, 1824</tp:taxon-authority></tp:nomenclature><tp:treatment-sec sec-type="diagnosis" id="SECID0EC2AI"><title>Diagnosis.</title><p>Body wide, dorsoventrally flattened with broad parapodial flaps folding along dorsal midline, tail truncate. Head broad and flattened with a pair of small, raised, median eyes and rolled, laterally originating, rhinophores. Parapodial lamellae with digestive gland branches and dorsal haemolymph sinuses. Anus anterodorsal and penis armed with curved stylet. Radular teeth denticulate.</p></tp:treatment-sec></tp:taxon-treatment>
