# Supplementary material for: On the Plakobranchidae (Gastropoda, Sacoglossa) from soft sediment habitats of Koh Tao, Gulf of Thailand, with descriptions of two new species
Source: Zookeys. 2020 Sep 17;969:85–121. doi: 10.3897/zookeys.969.52941 (PMC7515966; doi:10.3897/zookeys.969.52941)
Supplement: XML Treatment for Plakobranchus ocellatus [file zookeys.969.52941-treatment2.xml]

<!DOCTYPE tp:taxon-treatment
  PUBLIC "-//TaxonX//DTD Taxonomic Treatment Publishing DTD v0 20100105//EN" "tax-treatment-NSO.dtd">
<tp:taxon-treatment xmlns:tp="http://www.plazi.org/taxpub"><tp:treatment-meta><kwd-group><label>Taxon classification</label><kwd><named-content xmlns:xlink="http://www.w3.org/1999/xlink" content-type="kingdom">Animalia</named-content></kwd><kwd><named-content xmlns:xlink="http://www.w3.org/1999/xlink" content-type="order">Sacoglossa</named-content></kwd><kwd><named-content xmlns:xlink="http://www.w3.org/1999/xlink" content-type="family">Plakobranchidae</named-content></kwd></kwd-group><mixed-citation publication-type="journal"><person-group><name><surname>Mehrotra</surname><given-names>Rahul</given-names></name><name><surname>Gutiérrez</surname><given-names>Manuel Caballer</given-names></name><name><surname>Scott</surname><given-names>Chad M.</given-names></name><name><surname>Arnold</surname><given-names>Spencer</given-names></name><name><surname>Monchanin</surname><given-names>Coline</given-names></name><name><surname>Chavanich</surname><given-names>Suchana</given-names></name></person-group><article-title>On the <tp:taxon-name><tp:taxon-name-part taxon-name-part-type="family">Plakobranchidae</tp:taxon-name-part></tp:taxon-name> (<tp:taxon-name><tp:taxon-name-part taxon-name-part-type="class">Gastropoda</tp:taxon-name-part></tp:taxon-name>, <tp:taxon-name><tp:taxon-name-part taxon-name-part-type="order">Sacoglossa</tp:taxon-name-part></tp:taxon-name>) from soft sediment habitats of Koh Tao, Gulf of Thailand, with descriptions of two new species</article-title><source>Zookeys</source><day>17</day><month>9</month><year>2020</year><volume>969</volume><fpage>85</fpage><lpage>121</lpage><pub-id pub-id-type="doi">10.3897/zookeys.969.52941</pub-id></mixed-citation></tp:treatment-meta><tp:nomenclature><tp:taxon-name><object-id xmlns:xlink="http://www.w3.org/1999/xlink" content-type="arpha" xlink:type="simple">A42C1226-4E2E-5FDD-B55B-973081B12A79</object-id>
                <tp:taxon-name-part taxon-name-part-type="genus" reg="Plakobranchus">Plakobranchus</tp:taxon-name-part>
                <tp:taxon-name-part taxon-name-part-type="species" reg="ocellatus">ocellatus</tp:taxon-name-part>
              </tp:taxon-name><tp:taxon-authority>van Hasselt, 1824</tp:taxon-authority><xref ref-type="fig" rid="F4">Figure 4</xref><xref ref-type="supplementary-material" rid="S2">, Suppl. material 2</xref><tp:nomenclature-citation-list><tp:nomenclature-citation><tp:taxon-name>
                    <tp:taxon-name-part taxon-name-part-type="genus" reg="Plakobranchus">Plakobranchus</tp:taxon-name-part> <tp:taxon-name-part taxon-name-part-type="species" reg="ocellatus">ocellatus</tp:taxon-name-part></tp:taxon-name><comment>: <xref ref-type="bibr" rid="B11">Christa et al. 2013</xref>: 560, fig. 1A, D (Luminau, Guam; Australia)</comment></tp:nomenclature-citation><tp:nomenclature-citation><tp:taxon-name>
                    <tp:taxon-name-part taxon-name-part-type="genus" reg="Plakobranchus">Plakobranchus</tp:taxon-name-part> <tp:taxon-name-part taxon-name-part-type="species" reg="ocellatus">ocellatus</tp:taxon-name-part></tp:taxon-name><comment>(white): <xref ref-type="bibr" rid="B33">Krug et al. 2013</xref>: (Andaman Sea, Thailand; Japan; Australia; Guam)</comment></tp:nomenclature-citation><tp:nomenclature-citation><tp:taxon-name>
                    <tp:taxon-name-part taxon-name-part-type="genus" reg="Plakobranchus">Plakobranchus</tp:taxon-name-part> <tp:taxon-name-part taxon-name-part-type="species" reg="ocellatus">ocellatus</tp:taxon-name-part></tp:taxon-name><comment>(white): <xref ref-type="bibr" rid="B56">Takano et al. 2013</xref>: fig. 3K (Japan)</comment></tp:nomenclature-citation><tp:nomenclature-citation><tp:taxon-name>
                    <tp:taxon-name-part taxon-name-part-type="genus" reg="Plakobranchus"/>
                    <tp:taxon-name-part taxon-name-part-type="species" reg="ocellatus"/>
                  </tp:taxon-name><comment>? <tp:taxon-name><tp:taxon-name-part taxon-name-part-type="genus" reg="Plakobranchus">Plakobranchus</tp:taxon-name-part> <tp:taxon-name-part taxon-name-part-type="species" reg="ocellatus">ocellatus</tp:taxon-name-part></tp:taxon-name><italic>s. s.</italic>: <xref ref-type="bibr" rid="B45">Meyers-Muñoz et al. 2016</xref>: 91, Table <xref ref-type="table" rid="T2">2</xref></comment></tp:nomenclature-citation><tp:nomenclature-citation><tp:taxon-name>
                    <tp:taxon-name-part taxon-name-part-type="genus" reg="Plakobranchus">Plakobranchus</tp:taxon-name-part> <tp:taxon-name-part taxon-name-part-type="species" reg="ocellatus">ocellatus</tp:taxon-name-part></tp:taxon-name><comment>: <xref ref-type="bibr" rid="B58">Tanamura and Hirose 2016</xref>: 5, fig. 3A (Ryuku Archipelago, Japan)</comment></tp:nomenclature-citation><tp:nomenclature-citation><tp:taxon-name>
                    <tp:taxon-name-part taxon-name-part-type="genus" reg="Plakobranchus">Plakobranchus</tp:taxon-name-part>
                  </tp:taxon-name><comment>sp. 6: <xref ref-type="bibr" rid="B21">Gosliner et al. 2018</xref>: 434 (Philippines)</comment></tp:nomenclature-citation><tp:nomenclature-citation><tp:taxon-name>
                    <tp:taxon-name-part taxon-name-part-type="genus" reg="Plakobranchus">Plakobranchus</tp:taxon-name-part> <tp:taxon-name-part taxon-name-part-type="species" reg="ocellatus">ocellatus</tp:taxon-name-part></tp:taxon-name><comment>: <xref ref-type="bibr" rid="B66">Yonow and Jensen 2018</xref>: 20, fig. 5I (Bohol, Philippines)</comment></tp:nomenclature-citation></tp:nomenclature-citation-list></tp:nomenclature><tp:treatment-sec sec-type="material" id="SECID0EXABI"><title>Material examined.</title><p>Three specimens 25–32 mm Chalok Bay, <named-content xmlns:xlink="http://www.w3.org/1999/xlink" content-type="dwc:verbatimCoordinates" xlink:type="simple"><named-content content-type="geo-json" specific-use="{&#34;type&#34;:&#34;Point&#34;,&#34;coordinates&#34;:[99.825097,10.062436]}" id="NCID0EABBI" xlink:type="simple">10°3'44.77"N, 99°49'30.35"E</named-content></named-content>, Koh Tao, Thailand.</p><fig id="F4" position="float" orientation="portrait"><object-id xmlns:xlink="http://www.w3.org/1999/xlink" content-type="doi" xlink:type="simple">10.3897/zookeys.969.52941.figure4</object-id><object-id xmlns:xlink="http://www.w3.org/1999/xlink" content-type="arpha" xlink:type="simple">CB2BD29E-C1B3-5371-8BF1-209133D481EC</object-id><label>Figure 4.</label><caption><p>Living specimens of <italic><tp:taxon-name><tp:taxon-name-part taxon-name-part-type="genus" reg="Plakobranchus">Plakobranchus</tp:taxon-name-part> <tp:taxon-name-part taxon-name-part-type="species" reg="ocellatus">ocellatus</tp:taxon-name-part></tp:taxon-name></italic> from Koh Tao. <bold>A, B</bold> close-up of head with retracted rhinophores and dorsolateral view, 25 mm <bold>C</bold> sequenced specimen, 32 mm.</p></caption><graphic xmlns:xlink="http://www.w3.org/1999/xlink" xlink:href="zookeys-969-085-g004.jpg" position="float" orientation="portrait" xlink:type="simple" id="oo_454246.jpg"><uri content-type="original_file" xlink:type="simple">https://binary.pensoft.net/fig/454246</uri></graphic></fig></tp:treatment-sec><tp:treatment-sec sec-type="Supplementary observations" id="SECID0EBCBI"><title>Supplementary observations.</title><p>More than 100 individuals, ranging in size 5 mm–45 mm, observed in regular diving surveys between 2012 and 2019, Chalok Bay, <named-content xmlns:xlink="http://www.w3.org/1999/xlink" content-type="dwc:verbatimCoordinates" xlink:type="simple"><named-content content-type="geo-json" specific-use="{&#34;type&#34;:&#34;Point&#34;,&#34;coordinates&#34;:[99.825097,10.062436]}" id="NCID0EKCBI" xlink:type="simple">10°3'44.77"N, 99°49'30.35"E</named-content></named-content>, Shark Bay <named-content xmlns:xlink="http://www.w3.org/1999/xlink" content-type="dwc:verbatimCoordinates" xlink:type="simple"><named-content content-type="geo-json" specific-use="{&#34;type&#34;:&#34;Point&#34;,&#34;coordinates&#34;:[99.834564,10.061042]}" id="NCID0ESCBI" xlink:type="simple">10°3'39.75"N, 99°50'4.43"E</named-content></named-content>; Tao Tong <named-content xmlns:xlink="http://www.w3.org/1999/xlink" content-type="dwc:verbatimCoordinates" xlink:type="simple"><named-content content-type="geo-json" specific-use="{&#34;type&#34;:&#34;Point&#34;,&#34;coordinates&#34;:[99.817989,10.066147]}" id="NCID0E1CBI" xlink:type="simple">10°3'58.13"N, 99°49'4.76"E</named-content></named-content>; Sai Nuan <named-content xmlns:xlink="http://www.w3.org/1999/xlink" content-type="dwc:verbatimCoordinates" xlink:type="simple"><named-content content-type="geo-json" specific-use="{&#34;type&#34;:&#34;Point&#34;,&#34;coordinates&#34;:[99.813475,10.078678]}" id="NCID0ECDBI" xlink:type="simple">10°4'43.24"N, 99°48'48.51"E</named-content></named-content>; Twins <named-content xmlns:xlink="http://www.w3.org/1999/xlink" content-type="dwc:verbatimCoordinates" xlink:type="simple"><named-content content-type="geo-json" specific-use="{&#34;type&#34;:&#34;Point&#34;,&#34;coordinates&#34;:[99.812294,10.117203]}" id="NCID0EKDBI" xlink:type="simple">10°7'1.93"N, 99°48'44.26"E</named-content></named-content>; Hin Wong Bay <named-content xmlns:xlink="http://www.w3.org/1999/xlink" content-type="dwc:verbatimCoordinates" xlink:type="simple"><named-content content-type="geo-json" specific-use="{&#34;type&#34;:&#34;Point&#34;,&#34;coordinates&#34;:[99.849619,10.103417]}" id="NCID0ESDBI" xlink:type="simple">10°6'12.30"N, 99°50'58.63"E</named-content></named-content>, Koh Tao, Thailand; not collected.</p></tp:treatment-sec><tp:treatment-sec sec-type="description" id="SECID0EXDBI"><title>Description.</title><p>Length alive up to 45 mm. Background colour pale yellowish white to pale brown, covered in ocelli, increasing in size laterally from parapodial margins. Dorsal ocelli small, brown or brown with yellow centres, surrounded by a diffuse ring of white. Dorso-laterally, ocelli that have a yellow centre and a brown ring followed by a white diffuse ring are also found on the head between rhinophores. Lateral ocelli large with a grey centre, thick black ring followed by thin diffuse white ring; 3–7 of these are also found on the anteriormost part of the head. Tips of rhinophores translucent bluish grey, not easily visible upon retraction, followed by white diffusing to the same pale colour as the dorsum. Rhinophores rolled, long, extending laterally from the head, curved like bull horns.</p><p>Parapodial margins translucent when opened, with yellowish white spots visible along the edge beneath the tissue surface. Internally parapodial ridges thick, bright green, with no visible spots. Eyes black, very close together, placed centrally on the head, held raised above the rest of the head when crawling. Oral prominences globose with a very fine black line on the edge of the upper lip. Anterior foot corners and tail edged in the same translucent bluish grey as rhinophore tips. Male genital opening located behind the right rhinophore, above the foot corner, in front of the anterior part of the parapodia. Penis translucent white when extended in living specimens. Foot sole white with numerous black spots throughout.</p></tp:treatment-sec><tp:treatment-sec sec-type="ecology" id="SECID0E4DBI"><title>Ecology.</title><p>From shallow soft sediments to sandy areas along the reef edge. Rarely in deeper soft sediment habitats beyond the reef edge. Depth 0.5–11 m.</p></tp:treatment-sec><tp:treatment-sec sec-type="distribution" id="SECID0ECEBI"><title>Distribution.</title><p><italic><tp:taxon-name><tp:taxon-name-part taxon-name-part-type="genus" reg="Plakobranchus">Plakobranchus</tp:taxon-name-part> <tp:taxon-name-part taxon-name-part-type="species" reg="ocellatus">ocellatus</tp:taxon-name-part></tp:taxon-name></italic><italic>sensu lato</italic> is currently considered widespread across the Indo-Pacific including Kenya, Zanzibar, the Red Sea, Maldives, Seychelles, Reunion (<xref ref-type="bibr" rid="B65">Yonow 2012</xref>), India (<xref ref-type="bibr" rid="B55">Sheeja and Padma Kumar 2014</xref>), the Philippines (<xref ref-type="bibr" rid="B11">Christa et al. 2013</xref>), Indonesia (<xref ref-type="bibr" rid="B14">Eisenbarth et al. 2018</xref>; <xref ref-type="bibr" rid="B66">Yonow and Jensen 2018</xref>), Japan (<xref ref-type="bibr" rid="B37">Maeda et al. 2012</xref>), Australia, Papua New Guinea (<xref ref-type="bibr" rid="B66">Yonow and Jensen 2018</xref>), Guam (<xref ref-type="bibr" rid="B63">Wägele et al. 2011</xref>), Vanuatu (<xref ref-type="bibr" rid="B33">Krug et al. 2013</xref>), Hawaii (<xref ref-type="bibr" rid="B61">Wade and Sherwood 2016</xref>), Tanzania, Madagascar, Malaysia and Palau (<xref ref-type="bibr" rid="B19">Gosliner et al. 2008</xref>). Specimens considered as <italic><tp:taxon-name><tp:taxon-name-part taxon-name-part-type="genus" reg="Plakobranchus">P.</tp:taxon-name-part> <tp:taxon-name-part taxon-name-part-type="species" reg="ocellatus">ocellatus</tp:taxon-name-part></tp:taxon-name></italic> have been previously recorded from the Andaman and Gulf waters of Thailand (<xref ref-type="bibr" rid="B27">Jensen 1992</xref>; <xref ref-type="bibr" rid="B47">Nabhitabhata 2009</xref>).</p></tp:treatment-sec><tp:treatment-sec sec-type="remarks" id="SECID0EUGBI"><title>Remarks.</title><p>The genus <italic><tp:taxon-name><tp:taxon-name-part taxon-name-part-type="genus" reg="Plakobranchus">Plakobranchus</tp:taxon-name-part></tp:taxon-name></italic> has undergone dramatic changes over the past two centuries with more than a dozen species being described in the 1800’s and all being synonymised with the type taxon <italic><tp:taxon-name><tp:taxon-name-part taxon-name-part-type="genus" reg="Plakobranchus">Plakobranchus</tp:taxon-name-part> <tp:taxon-name-part taxon-name-part-type="species" reg="ocellatus">ocellatus</tp:taxon-name-part></tp:taxon-name></italic> by numerous authors in later years (e.g., <xref ref-type="bibr" rid="B7">Bergh 1887</xref>; <xref ref-type="bibr" rid="B27">Jensen 1992</xref>). <italic><tp:taxon-name><tp:taxon-name-part taxon-name-part-type="genus" reg="Plakobranchus">Plakobranchus</tp:taxon-name-part> <tp:taxon-name-part taxon-name-part-type="species" reg="ocellatus">ocellatus</tp:taxon-name-part></tp:taxon-name></italic> was described based on blue spots with yellow centres seen dorsally and laterally on a pale ground colour and some information on the pericardial and reproductive anatomy. The species has regularly been recognised/identified by numerous authors based on many of these external characteristics (<xref ref-type="bibr" rid="B52">Rao 1960</xref>; <xref ref-type="bibr" rid="B44">Mercier and Hamel 2005</xref>; <xref ref-type="bibr" rid="B64">Wägele et al. 2010</xref>; <xref ref-type="bibr" rid="B37">Maeda et al. 2012</xref>; <xref ref-type="bibr" rid="B55">Sheeja and Padma Kumar 2014</xref>; <xref ref-type="bibr" rid="B42">Mehrotra and Scott 2016</xref>; <xref ref-type="bibr" rid="B61">Wade and Sherwood 2016</xref>). Recent research suggests that the dramatic synonymisation of species under the name <italic><tp:taxon-name><tp:taxon-name-part taxon-name-part-type="genus" reg="Plakobranchus">P.</tp:taxon-name-part> <tp:taxon-name-part taxon-name-part-type="species" reg="ocellatus">ocellatus</tp:taxon-name-part></tp:taxon-name></italic> may have been premature, with molecular evidence suggesting at least ten independent clades within the complex of <italic><tp:taxon-name><tp:taxon-name-part taxon-name-part-type="genus" reg="Plakobranchus">P.</tp:taxon-name-part> <tp:taxon-name-part taxon-name-part-type="species" reg="ocellatus">ocellatus</tp:taxon-name-part></tp:taxon-name></italic> (<xref ref-type="bibr" rid="B33">Krug et al. 2013</xref>, <xref ref-type="bibr" rid="B34">2016</xref>). This supports the findings of previous authors who have observed different morphs of <italic><tp:taxon-name><tp:taxon-name-part taxon-name-part-type="genus" reg="Plakobranchus">P.</tp:taxon-name-part> <tp:taxon-name-part taxon-name-part-type="species" reg="ocellatus">ocellatus</tp:taxon-name-part></tp:taxon-name></italic> which appeared to be externally distinguishable based on the general colouration and the distribution of the ocelli or the spots on the dorsal or ventral surface (<xref ref-type="bibr" rid="B48">Ono 2005</xref>; <xref ref-type="bibr" rid="B60">Trowbridge et al. 2011</xref>; <xref ref-type="bibr" rid="B33">Krug et al. 2013</xref>; <xref ref-type="bibr" rid="B66">Yonow and Jensen 2018</xref>). While <xref ref-type="bibr" rid="B33">Krug et al. (2013)</xref> were able to provide evidence that multiple species historically identified as <italic><tp:taxon-name><tp:taxon-name-part taxon-name-part-type="genus" reg="Plakobranchus">P.</tp:taxon-name-part> <tp:taxon-name-part taxon-name-part-type="species" reg="ocellatus">ocellatus</tp:taxon-name-part></tp:taxon-name></italic> are likely different, no images nor detailed morphological descriptions or comparisons were provided. It is assumed, however, that all morphotypes identified therein bear some external resemblance to <italic><tp:taxon-name><tp:taxon-name-part taxon-name-part-type="genus" reg="Plakobranchus">P.</tp:taxon-name-part> <tp:taxon-name-part taxon-name-part-type="species" reg="ocellatus">ocellatus</tp:taxon-name-part></tp:taxon-name></italic><italic>sensu stricto</italic>, in particular a white or pale ground dorsal colour.</p></tp:treatment-sec><tp:treatment-sec><!--Section generated to contain objects referenced in tp:taxon-treatment.--><supplementary-material xmlns:xlink="http://www.w3.org/1999/xlink" id="S2" position="float" orientation="portrait" xlink:type="simple"><object-id content-type="doi" xlink:type="simple">10.3897/zookeys.969.52941.suppl2</object-id><object-id content-type="arpha" xlink:type="simple">6D8C9A55-1D98-562E-BB4B-FAA4F566FF4A</object-id><label>Supplementary material 2</label><caption><p><italic><tp:taxon-name><tp:taxon-name-part taxon-name-part-type="genus" reg="Plakobranchus">Plakobranchus</tp:taxon-name-part> <tp:taxon-name-part taxon-name-part-type="species" reg="ocellatus">ocellatus</tp:taxon-name-part></tp:taxon-name></italic> mating</p></caption><statement content-type="dataType"><label>Data type</label><p>multimedia</p></statement><statement content-type="notes"><label>Explanation note</label><p><italic><tp:taxon-name><tp:taxon-name-part taxon-name-part-type="genus" reg="Plakobranchus">Plakobranchus</tp:taxon-name-part> <tp:taxon-name-part taxon-name-part-type="species" reg="ocellatus">ocellatus</tp:taxon-name-part></tp:taxon-name></italic> mating – Two individuals of <italic><tp:taxon-name><tp:taxon-name-part taxon-name-part-type="genus" reg="Plakobranchus">Plakobranchus</tp:taxon-name-part> <tp:taxon-name-part taxon-name-part-type="species" reg="ocellatus">ocellatus</tp:taxon-name-part></tp:taxon-name></italic> at Koh Tao, Thailand, exhibit trailing and mating behaviour.</p></statement><media xlink:href="zookeys-969-085-s002.mpg" mimetype="video" mime-subtype="mpeg" position="float" orientation="portrait" xlink:type="simple" id="oo_454255.mpg"><uri content-type="original_file" xlink:type="simple">https://binary.pensoft.net/file/454255</uri></media><permissions><license xlink:type="simple"><license-p>This dataset is made available under the Open Database License (http://opendatacommons.org/licenses/odbl/1.0/). The Open Database License (ODbL) is a license agreement intended to allow users to freely share, modify, and use this Dataset while maintaining this same freedom for others, provided that the original source and author(s) are credited.</license-p></license></permissions><attrib specific-use="authors">Rahul Mehrotra, Manuel Caballer Gutiérrez, Chad M. Scott, Spencer Arnold, Coline Monchanin, Suchana Chavanich</attrib></supplementary-material><table-wrap id="T2" position="float" orientation="portrait"><label>Table 2.</label><caption><p>Distance values within and between clades corresponding to the <abbrev xmlns:xlink="http://www.w3.org/1999/xlink" xlink:title="cytochrome c oxidase subunit I" id="ABBRID0EBFAI" xlink:type="simple">COI</abbrev> phylogeny of <italic><tp:taxon-name><tp:taxon-name-part taxon-name-part-type="genus" reg="Plakobranchus">Plakobranchus</tp:taxon-name-part></tp:taxon-name></italic>.</p></caption><table id="TID0ENXCI" rules="all"><tbody><tr><th rowspan="1" colspan="1">Clade</th><th rowspan="1" colspan="1">In-clade min</th><th rowspan="1" colspan="1">In-clade max</th><th rowspan="1" colspan="1">Out-clade min</th></tr><tr><td rowspan="1" colspan="1">A</td><td rowspan="1" colspan="1">0%</td><td rowspan="1" colspan="1">4%</td><td rowspan="1" colspan="1">10%</td></tr><tr><td rowspan="1" colspan="1">B</td><td rowspan="1" colspan="1">–</td><td rowspan="1" colspan="1">1%</td><td rowspan="1" colspan="1">9%</td></tr><tr><td rowspan="1" colspan="1">C</td><td rowspan="1" colspan="1">0%</td><td rowspan="1" colspan="1">2%</td><td rowspan="1" colspan="1">10%</td></tr><tr><td rowspan="1" colspan="1">D</td><td rowspan="1" colspan="1">–</td><td rowspan="1" colspan="1">–</td><td rowspan="1" colspan="1">7%</td></tr><tr><td rowspan="1" colspan="1">E</td><td rowspan="1" colspan="1">0%</td><td rowspan="1" colspan="1">2%</td><td rowspan="1" colspan="1">7%</td></tr><tr><td rowspan="1" colspan="1">F</td><td rowspan="1" colspan="1">1%</td><td rowspan="1" colspan="1">6%</td><td rowspan="1" colspan="1">8%</td></tr><tr><td rowspan="1" colspan="1">G</td><td rowspan="1" colspan="1">0%</td><td rowspan="1" colspan="1">1%</td><td rowspan="1" colspan="1">7%</td></tr><tr><td rowspan="1" colspan="1">H</td><td rowspan="1" colspan="1">1%</td><td rowspan="1" colspan="1">3%</td><td rowspan="1" colspan="1">9%</td></tr><tr><td rowspan="1" colspan="1">I</td><td rowspan="1" colspan="1">0%</td><td rowspan="1" colspan="1">0%</td><td rowspan="1" colspan="1">12%</td></tr></tbody></table></table-wrap></tp:treatment-sec><ref-list><ref id="B11"><mixed-citation xmlns:xlink="http://www.w3.org/1999/xlink" xlink:type="simple"><person-group><name name-style="western"><surname>Christa</surname><given-names>G</given-names></name><name name-style="western"><surname>Wescott</surname><given-names>L</given-names></name><name name-style="western"><surname>Schäberle</surname><given-names>T</given-names></name><name name-style="western"><surname>König</surname><given-names>G</given-names></name><name name-style="western"><surname>Wägele</surname><given-names>H</given-names></name></person-group> (<year>2013</year>) <article-title>What remains after 2 months of starvation? Analysis of sequestered algae in a photosynthetic slug, <italic><tp:taxon-name><tp:taxon-name-part taxon-name-part-type="genus">Plakobranchus</tp:taxon-name-part> <tp:taxon-name-part taxon-name-part-type="species">ocellatus</tp:taxon-name-part></tp:taxon-name></italic> (<tp:taxon-name><tp:taxon-name-part taxon-name-part-type="order">Sacoglossa</tp:taxon-name-part></tp:taxon-name>, <tp:taxon-name><tp:taxon-name-part taxon-name-part-type="subclass">Opisthobranchia</tp:taxon-name-part></tp:taxon-name>), by barcoding.</article-title><source>Planta</source><volume>237</volume>: <fpage>559</fpage>–<lpage>572</lpage>. <ext-link xlink:type="simple" ext-link-type="doi" xlink:href="10.1007/s00425-012-1788-6">https://doi.org/10.1007/s00425-012-1788-6</ext-link></mixed-citation></ref><ref id="B33"><mixed-citation xmlns:xlink="http://www.w3.org/1999/xlink" xlink:type="simple"><person-group><name name-style="western"><surname>Krug</surname><given-names>PJ</given-names></name><name name-style="western"><surname>Vendetti</surname><given-names>J</given-names></name><name name-style="western"><surname>Rodriguez</surname><given-names>A</given-names></name><name name-style="western"><surname>Retana</surname><given-names>J</given-names></name><name name-style="western"><surname>Hirano</surname><given-names>Y</given-names></name><name name-style="western"><surname>Trowbridge</surname><given-names>C</given-names></name></person-group> (<year>2013</year>) <article-title>Integrative species delimitation in photosynthetic sea slugs reveals twenty candidate species in three nominal taxa studied for drug discovery, plastid symbiosis or biological control.</article-title><source>Molecular phylogenetics and evolution</source><volume>69</volume>: <fpage>1101</fpage>–<lpage>1119</lpage>. <ext-link xlink:type="simple" ext-link-type="doi" xlink:href="10.1016/j.ympev.2013.07.009">https://doi.org/10.1016/j.ympev.2013.07.009</ext-link></mixed-citation></ref><ref id="B56"><mixed-citation xmlns:xlink="http://www.w3.org/1999/xlink" xlink:type="simple"><person-group><name name-style="western"><surname>Takano</surname><given-names>T</given-names></name><name name-style="western"><surname>Hirano</surname><given-names>YM</given-names></name><name name-style="western"><surname>Trowbridge</surname><given-names>CD</given-names></name><name name-style="western"><surname>Hirano</surname><given-names>YJ</given-names></name><name name-style="western"><surname>Watano</surname><given-names>Y</given-names></name></person-group> (<year>2013</year>) <article-title>Taxonomic clarification in the genus <italic><tp:taxon-name><tp:taxon-name-part taxon-name-part-type="genus">Elysia</tp:taxon-name-part></tp:taxon-name></italic> (<tp:taxon-name><tp:taxon-name-part taxon-name-part-type="class">Gastropoda</tp:taxon-name-part></tp:taxon-name>: <tp:taxon-name><tp:taxon-name-part taxon-name-part-type="order">Sacoglossa</tp:taxon-name-part></tp:taxon-name>): <italic><tp:taxon-name><tp:taxon-name-part taxon-name-part-type="genus">E.</tp:taxon-name-part> <tp:taxon-name-part taxon-name-part-type="species">atroviridis</tp:taxon-name-part></tp:taxon-name></italic> and <italic><tp:taxon-name><tp:taxon-name-part taxon-name-part-type="genus">E.</tp:taxon-name-part> <tp:taxon-name-part taxon-name-part-type="species">setoensis</tp:taxon-name-part></tp:taxon-name></italic>.</article-title><source>American Malacological Bulletin</source><volume>31</volume>: <fpage>25</fpage>–<lpage>37</lpage>. <ext-link xlink:type="simple" ext-link-type="doi" xlink:href="10.4003/006.031.0114">https://doi.org/10.4003/006.031.0114</ext-link></mixed-citation></ref><ref id="B45"><mixed-citation xmlns:xlink="http://www.w3.org/1999/xlink" xlink:type="simple"><person-group><name name-style="western"><surname>Meyers-Muñoz</surname><given-names>MA</given-names></name><name name-style="western"><surname>van der Velde</surname><given-names>G</given-names></name><name name-style="western"><surname>van der Meij</surname><given-names>SET</given-names></name><name name-style="western"><surname>Stoffels</surname><given-names>BEMW</given-names></name><name name-style="western"><surname>van Alen</surname><given-names>T</given-names></name><name name-style="western"><surname>Tuti</surname><given-names>Y</given-names></name><name name-style="western"><surname>Hoeksema</surname><given-names>BW</given-names></name></person-group> (<year>2016</year>) The phylogenetic position of a new species of <italic><tp:taxon-name><tp:taxon-name-part taxon-name-part-type="genus">Plakobranchus</tp:taxon-name-part></tp:taxon-name></italic> from West Papua, Indonesia (<tp:taxon-name><tp:taxon-name-part taxon-name-part-type="phylum">Mollusca</tp:taxon-name-part></tp:taxon-name>, <tp:taxon-name><tp:taxon-name-part taxon-name-part-type="subclass">Opisthobranchia</tp:taxon-name-part></tp:taxon-name>, <tp:taxon-name><tp:taxon-name-part taxon-name-part-type="order">Sacoglossa</tp:taxon-name-part></tp:taxon-name>). ZooKeys 594: 98. <ext-link xlink:type="simple" ext-link-type="doi" xlink:href="10.3897/zookeys.594.5954">https://doi.org/10.3897/zookeys.594.5954</ext-link></mixed-citation></ref><ref id="B58"><mixed-citation xmlns:xlink="http://www.w3.org/1999/xlink" xlink:type="simple"><person-group><name name-style="western"><surname>Tanamura</surname><given-names>D</given-names></name><name name-style="western"><surname>Hirose</surname><given-names>E</given-names></name></person-group> (<year>2016</year>) Population dynamics of the sea slug <italic><tp:taxon-name><tp:taxon-name-part taxon-name-part-type="genus">Plakobranchus</tp:taxon-name-part> <tp:taxon-name-part taxon-name-part-type="species">ocellatus</tp:taxon-name-part></tp:taxon-name></italic> (Opisthobranch: <tp:taxon-name><tp:taxon-name-part taxon-name-part-type="order">Sacoglossa</tp:taxon-name-part></tp:taxon-name>: <tp:taxon-name><tp:taxon-name-part taxon-name-part-type="superfamily">Elysioidea</tp:taxon-name-part></tp:taxon-name>) on a subtropical coral reef off Okinawa-jima Island, Ryukyu Archipelago, Japan. Zoological Studies 55.</mixed-citation></ref><ref id="B21"><mixed-citation xmlns:xlink="http://www.w3.org/1999/xlink" xlink:type="simple"><person-group><name name-style="western"><surname>Gosliner</surname><given-names>TM</given-names></name><name name-style="western"><surname>Valdés</surname><given-names>A</given-names></name><name name-style="western"><surname>Behrens</surname><given-names>D</given-names></name></person-group> (<year>2018</year>) <source>Nudibranch &amp; Sea Slug Identification – Indo-Pacific.</source><publisher-name>New World Publications</publisher-name>, <publisher-loc>Jacksonville</publisher-loc>, <size units="page">451 pp</size>.</mixed-citation></ref><ref id="B66"><mixed-citation xmlns:xlink="http://www.w3.org/1999/xlink" xlink:type="simple"><person-group><name name-style="western"><surname>Yonow</surname><given-names>N</given-names></name><name name-style="western"><surname>Jensen</surname><given-names>KR</given-names></name></person-group> (<year>2018</year>) <article-title>Results of the Rumphius Biohistorical Expedition to Ambon (1990). Part 17. The <tp:taxon-name><tp:taxon-name-part taxon-name-part-type="order">Cephalaspidea</tp:taxon-name-part></tp:taxon-name>, <tp:taxon-name><tp:taxon-name-part taxon-name-part-type="order">Anaspidea</tp:taxon-name-part></tp:taxon-name>, Pleurobranchida, and <tp:taxon-name><tp:taxon-name-part taxon-name-part-type="order">Sacoglossa</tp:taxon-name-part></tp:taxon-name> (<tp:taxon-name><tp:taxon-name-part taxon-name-part-type="phylum">Mollusca</tp:taxon-name-part></tp:taxon-name>: <tp:taxon-name><tp:taxon-name-part taxon-name-part-type="class">Gastropoda</tp:taxon-name-part></tp:taxon-name>: <tp:taxon-name><tp:taxon-name-part taxon-name-part-type="superorder">Heterobranchia</tp:taxon-name-part></tp:taxon-name>).</article-title><source>Archiv für Molluskenkunde International Journal of Malacology</source><volume>147</volume>: <fpage>1</fpage>–<lpage>48</lpage>. <ext-link xlink:type="simple" ext-link-type="doi" xlink:href="10.1127/arch.moll/147/001-048">https://doi.org/10.1127/arch.moll/147/001-048</ext-link></mixed-citation></ref><ref id="B65"><mixed-citation xmlns:xlink="http://www.w3.org/1999/xlink" xlink:type="simple"><person-group><name name-style="western"><surname>Yonow</surname><given-names>N</given-names></name></person-group> (<year>2012</year>) <article-title>Opisthobranchs from the western Indian Ocean, with descriptions of two new species and ten new records (<tp:taxon-name><tp:taxon-name-part taxon-name-part-type="phylum">Mollusca</tp:taxon-name-part></tp:taxon-name>, <tp:taxon-name><tp:taxon-name-part taxon-name-part-type="class">Gastropoda</tp:taxon-name-part></tp:taxon-name>).</article-title><source>ZooKeys</source><volume>197</volume>: <fpage>1</fpage>–<lpage>130</lpage>. <ext-link xlink:type="simple" ext-link-type="doi" xlink:href="10.3897/zookeys.197.1728">https://doi.org/10.3897/zookeys.197.1728</ext-link></mixed-citation></ref><ref id="B55"><mixed-citation xmlns:xlink="http://www.w3.org/1999/xlink" xlink:type="simple"><person-group><name name-style="western"><surname>Sheeja</surname><given-names>G</given-names></name><name name-style="western"><surname>Padma Kumar</surname><given-names>K</given-names></name></person-group> (<year>2014</year>) <article-title>New record of <italic><tp:taxon-name><tp:taxon-name-part taxon-name-part-type="genus">Plakobranchus</tp:taxon-name-part> <tp:taxon-name-part taxon-name-part-type="species">ocellatus</tp:taxon-name-part></tp:taxon-name></italic> Van Hasselt, 1824 from Kerala Coast, India.</article-title><source>Indian Journal of Life Sciences</source><volume>4</volume>: <fpage>1</fpage>–<lpage>5</lpage>.</mixed-citation></ref><ref id="B14"><mixed-citation xmlns:xlink="http://www.w3.org/1999/xlink" xlink:type="simple"><person-group><name name-style="western"><surname>Eisenbarth</surname><given-names>J-H</given-names></name><name name-style="western"><surname>Undap</surname><given-names>N</given-names></name><name name-style="western"><surname>Papu</surname><given-names>A</given-names></name><name name-style="western"><surname>Schillo</surname><given-names>D</given-names></name><name name-style="western"><surname>Dialao</surname><given-names>J</given-names></name><name name-style="western"><surname>Reumschüssel</surname><given-names>S</given-names></name><name name-style="western"><surname>Kaligis</surname><given-names>F</given-names></name><name name-style="western"><surname>Bara</surname><given-names>R</given-names></name><name name-style="western"><surname>Schäberle</surname><given-names>T</given-names></name><name name-style="western"><surname>König</surname><given-names>G</given-names></name><name name-style="western"><surname>Yonow</surname><given-names>N</given-names></name><name name-style="western"><surname>Wägele</surname><given-names>H</given-names></name></person-group> (<year>2018</year>) Marine <tp:taxon-name><tp:taxon-name-part taxon-name-part-type="superorder">Heterobranchia</tp:taxon-name-part></tp:taxon-name> (<tp:taxon-name><tp:taxon-name-part taxon-name-part-type="class">Gastropoda</tp:taxon-name-part></tp:taxon-name>, <tp:taxon-name><tp:taxon-name-part taxon-name-part-type="phylum">Mollusca</tp:taxon-name-part></tp:taxon-name>) in Bunaken National Park, North Sulawesi, Indonesia – Follow-Up Diversity Study. Diversity 10: 127. <ext-link xlink:type="simple" ext-link-type="doi" xlink:href="10.3390/d10040127">https://doi.org/10.3390/d10040127</ext-link></mixed-citation></ref><ref id="B37"><mixed-citation xmlns:xlink="http://www.w3.org/1999/xlink" xlink:type="simple"><person-group><name name-style="western"><surname>Maeda</surname><given-names>T</given-names></name><name name-style="western"><surname>Hirose</surname><given-names>E</given-names></name><name name-style="western"><surname>Chikaraishi</surname><given-names>Y</given-names></name><name name-style="western"><surname>Kawato</surname><given-names>M</given-names></name><name name-style="western"><surname>Takishita</surname><given-names>K</given-names></name><name name-style="western"><surname>Yoshida</surname><given-names>T</given-names></name><name name-style="western"><surname>Verbruggen</surname><given-names>H</given-names></name><name name-style="western"><surname>Tanaka</surname><given-names>J</given-names></name><name name-style="western"><surname>Shimamura</surname><given-names>S</given-names></name><name name-style="western"><surname>Takaki</surname><given-names>Y</given-names></name><name name-style="western"><surname>Tsuchiya</surname><given-names>M</given-names></name><name name-style="western"><surname>Iwai</surname><given-names>K</given-names></name><name name-style="western"><surname>Maruyama</surname><given-names>T</given-names></name></person-group> (<year>2012</year>) Algivore or phototroph? <italic><tp:taxon-name><tp:taxon-name-part taxon-name-part-type="genus">Plakobranchus</tp:taxon-name-part> <tp:taxon-name-part taxon-name-part-type="species">ocellatus</tp:taxon-name-part></tp:taxon-name></italic> (<tp:taxon-name><tp:taxon-name-part taxon-name-part-type="class">Gastropoda</tp:taxon-name-part></tp:taxon-name>) continuously acquires kleptoplasts and nutrition from multiple algal species in nature. PloS ONE 7: e42024. <ext-link xlink:type="simple" ext-link-type="doi" xlink:href="10.1371/journal.pone.0042024">https://doi.org/10.1371/journal.pone.0042024</ext-link></mixed-citation></ref><ref id="B63"><mixed-citation xmlns:xlink="http://www.w3.org/1999/xlink" xlink:type="simple"><person-group><name name-style="western"><surname>Wägele</surname><given-names>H</given-names></name><name name-style="western"><surname>Deusch</surname><given-names>O</given-names></name><name name-style="western"><surname>Händeler</surname><given-names>K</given-names></name><name name-style="western"><surname>Martin</surname><given-names>M</given-names></name><name name-style="western"><surname>Schmitt</surname><given-names>V</given-names></name><name name-style="western"><surname>Christa</surname><given-names>G</given-names></name><name name-style="western"><surname>Pinzger</surname><given-names>B</given-names></name><name name-style="western"><surname>Gould</surname><given-names>S</given-names></name><name name-style="western"><surname>Dagan</surname><given-names>T</given-names></name><name name-style="western"><surname>Klussmann-Kolb</surname><given-names>A</given-names></name><name name-style="western"><surname>Martin</surname><given-names>W</given-names></name></person-group> (<year>2011</year>) <article-title>Transcriptomic evidence that longevity of acquired plastids in the photosynthetic slugs <italic><tp:taxon-name><tp:taxon-name-part taxon-name-part-type="genus">Elysia</tp:taxon-name-part> <tp:taxon-name-part taxon-name-part-type="species">timida</tp:taxon-name-part></tp:taxon-name></italic> and <italic><tp:taxon-name><tp:taxon-name-part taxon-name-part-type="genus">Plakobranchus</tp:taxon-name-part> <tp:taxon-name-part taxon-name-part-type="species">ocellatus</tp:taxon-name-part></tp:taxon-name></italic> does not entail lateral transfer of algal nuclear genes.</article-title><source>Molecular biology and evolution</source><volume>28</volume>: <fpage>699</fpage>–<lpage>706</lpage>. <ext-link xlink:type="simple" ext-link-type="doi" xlink:href="10.1093/molbev/msq239">https://doi.org/10.1093/molbev/msq239</ext-link></mixed-citation></ref><ref id="B61"><mixed-citation xmlns:xlink="http://www.w3.org/1999/xlink" xlink:type="simple"><person-group><name name-style="western"><surname>Wade</surname><given-names>R</given-names></name><name name-style="western"><surname>Sherwood</surname><given-names>A</given-names></name></person-group> (<year>2016</year>) <article-title>Molecular determination of kleptoplast origins from the sea slug <italic><tp:taxon-name><tp:taxon-name-part taxon-name-part-type="genus">Plakobranchus</tp:taxon-name-part> <tp:taxon-name-part taxon-name-part-type="species">ocellatus</tp:taxon-name-part></tp:taxon-name></italic> (<tp:taxon-name><tp:taxon-name-part taxon-name-part-type="order">Sacoglossa</tp:taxon-name-part></tp:taxon-name>, <tp:taxon-name><tp:taxon-name-part taxon-name-part-type="class">Gastropoda</tp:taxon-name-part></tp:taxon-name>) reveals cryptic bryopsidalean (<tp:taxon-name><tp:taxon-name-part taxon-name-part-type="phylum">Chlorophyta</tp:taxon-name-part></tp:taxon-name>) diversity in the Hawaiian Islands.</article-title><source>Journal of phycology</source><volume>53</volume>: <fpage>467</fpage>–<lpage>475</lpage>. <ext-link xlink:type="simple" ext-link-type="doi" xlink:href="10.1111/jpy.12503">https://doi.org/10.1111/jpy.12503</ext-link></mixed-citation></ref><ref id="B19"><mixed-citation xmlns:xlink="http://www.w3.org/1999/xlink" xlink:type="simple"><person-group><name name-style="western"><surname>Gosliner</surname><given-names>TM</given-names></name><name name-style="western"><surname>Behrens</surname><given-names>D</given-names></name><name name-style="western"><surname>Valdés</surname><given-names>Á</given-names></name></person-group> (<year>2008</year>) <source>Indo-Pacific nudibranchs and sea slugs: a field guide to the world’s most diverse fauna. Sea Challengers Natural History Books.</source><publisher-name>, Gig Harbor</publisher-name>, <publisher-loc>WA</publisher-loc>, <size units="page">425 pp</size>.</mixed-citation></ref><ref id="B27"><mixed-citation xmlns:xlink="http://www.w3.org/1999/xlink" xlink:type="simple"><person-group><name name-style="western"><surname>Jensen</surname><given-names>KR</given-names></name></person-group> (<year>1992</year>) <article-title>Anatomy of some Indo-Pacific <tp:taxon-name><tp:taxon-name-part taxon-name-part-type="family">Elysiidae</tp:taxon-name-part></tp:taxon-name> (<tp:taxon-name><tp:taxon-name-part taxon-name-part-type="subclass">Opisthobranchia</tp:taxon-name-part></tp:taxon-name>: <tp:taxon-name><tp:taxon-name-part taxon-name-part-type="order">Sacoglossa</tp:taxon-name-part></tp:taxon-name> (= Ascoglossa)), with a discussion of the generic division and phylogeny.</article-title><source>Journal of Molluscan Studies</source><volume>58</volume>: <fpage>257</fpage>–<lpage>296</lpage>. <ext-link xlink:type="simple" ext-link-type="doi" xlink:href="10.1093/mollus/58.3.257">https://doi.org/10.1093/mollus/58.3.257</ext-link></mixed-citation></ref><ref id="B47"><mixed-citation xmlns:xlink="http://www.w3.org/1999/xlink" xlink:type="simple"><person-group><name name-style="western"><surname>Nabhitabhata</surname><given-names>J</given-names></name></person-group> (<year>2009</year>) <source>Checklist of <tp:taxon-name><tp:taxon-name-part taxon-name-part-type="phylum">Mollusca</tp:taxon-name-part></tp:taxon-name> Fauna in Thailand.</source><publisher-name>Office of Natural Resources and Environmental Policy and Planning</publisher-name>, <publisher-loc>Ministry of Natural Resources and Environment, Bangkok</publisher-loc>, <size units="page">576 pp</size>.</mixed-citation></ref><ref id="B7"><mixed-citation xmlns:xlink="http://www.w3.org/1999/xlink" xlink:type="simple"><person-group><name name-style="western"><surname>Bergh</surname><given-names>R</given-names></name></person-group> (<year>1887</year>) <article-title>Die van Hasselt’schen Nudibranchien.</article-title><source>Notes from the Leiden Museum</source><volume>9</volume>: <fpage>303</fpage>–<lpage>323</lpage>.</mixed-citation></ref><ref id="B52"><mixed-citation xmlns:xlink="http://www.w3.org/1999/xlink" xlink:type="simple"><person-group><name name-style="western"><surname>Rao</surname><given-names>KV</given-names></name></person-group> (<year>1960</year>) <article-title>On two opisthobranchiate molluscs, <italic><tp:taxon-name><tp:taxon-name-part taxon-name-part-type="genus">Placobranchus</tp:taxon-name-part> <tp:taxon-name-part taxon-name-part-type="species">ocellatus</tp:taxon-name-part></tp:taxon-name></italic> Hasselt and <italic><tp:taxon-name><tp:taxon-name-part taxon-name-part-type="genus">Discodoris</tp:taxon-name-part> <tp:taxon-name-part taxon-name-part-type="species">boholiensis</tp:taxon-name-part></tp:taxon-name></italic> Bergh, from Indian waters not hitherto been recorded.</article-title><source>Journal of the Marine Biological Association of India</source><volume>3</volume>: <fpage>253</fpage>–<lpage>255</lpage>.</mixed-citation></ref><ref id="B44"><mixed-citation xmlns:xlink="http://www.w3.org/1999/xlink" xlink:type="simple"><person-group><name name-style="western"><surname>Mercier</surname><given-names>A</given-names></name><name name-style="western"><surname>Hamel</surname><given-names>J-F</given-names></name></person-group> (<year>2005</year>) <article-title>Note on the association between <italic><tp:taxon-name><tp:taxon-name-part taxon-name-part-type="genus">Plakobranchus</tp:taxon-name-part> <tp:taxon-name-part taxon-name-part-type="species">ocellatus</tp:taxon-name-part></tp:taxon-name></italic> (<tp:taxon-name><tp:taxon-name-part taxon-name-part-type="phylum">Mollusca</tp:taxon-name-part></tp:taxon-name>: <tp:taxon-name><tp:taxon-name-part taxon-name-part-type="class">Gastropoda</tp:taxon-name-part></tp:taxon-name>: <tp:taxon-name><tp:taxon-name-part taxon-name-part-type="subclass">Opisthobranchia</tp:taxon-name-part></tp:taxon-name>) and <italic><tp:taxon-name><tp:taxon-name-part taxon-name-part-type="genus">Holothuria</tp:taxon-name-part> <tp:taxon-name-part taxon-name-part-type="species">atra</tp:taxon-name-part></tp:taxon-name></italic> (<tp:taxon-name><tp:taxon-name-part taxon-name-part-type="phylum">Echinodermata</tp:taxon-name-part></tp:taxon-name>: <tp:taxon-name><tp:taxon-name-part taxon-name-part-type="class">Holothuroidea</tp:taxon-name-part></tp:taxon-name>).</article-title><source>Cahiers de biologie marine</source><volume>46</volume>: <fpage>399</fpage>–<lpage>402</lpage>.</mixed-citation></ref><ref id="B64"><mixed-citation xmlns:xlink="http://www.w3.org/1999/xlink" xlink:type="simple"><person-group><name name-style="western"><surname>Wägele</surname><given-names>H</given-names></name><name name-style="western"><surname>Stemmer</surname><given-names>K</given-names></name><name name-style="western"><surname>Burghardt</surname><given-names>I</given-names></name><name name-style="western"><surname>Händeler</surname><given-names>K</given-names></name></person-group> (<year>2010</year>) <article-title>Two new sacoglossan sea slug species (<tp:taxon-name><tp:taxon-name-part taxon-name-part-type="subclass">Opisthobranchia</tp:taxon-name-part></tp:taxon-name>, <tp:taxon-name><tp:taxon-name-part taxon-name-part-type="class">Gastropoda</tp:taxon-name-part></tp:taxon-name>): <italic><tp:taxon-name><tp:taxon-name-part taxon-name-part-type="genus">Ercolania</tp:taxon-name-part> <tp:taxon-name-part taxon-name-part-type="species">annelyleorum</tp:taxon-name-part></tp:taxon-name></italic> sp. nov. (<tp:taxon-name><tp:taxon-name-part taxon-name-part-type="superfamily">Limapontioidea</tp:taxon-name-part></tp:taxon-name>) and <italic><tp:taxon-name><tp:taxon-name-part taxon-name-part-type="genus">Elysia</tp:taxon-name-part> <tp:taxon-name-part taxon-name-part-type="species">asbecki</tp:taxon-name-part></tp:taxon-name></italic> sp. nov. (<tp:taxon-name><tp:taxon-name-part taxon-name-part-type="superfamily">Plakobranchoidea</tp:taxon-name-part></tp:taxon-name>), with notes on anatomy, histology and biology.</article-title><source>Zootaxa</source><volume>2676</volume>: <fpage>1</fpage>–<lpage>28</lpage>. <ext-link xlink:type="simple" ext-link-type="doi" xlink:href="10.11646/zootaxa.2676.1.1">https://doi.org/10.11646/zootaxa.2676.1.1</ext-link></mixed-citation></ref><ref id="B42"><mixed-citation xmlns:xlink="http://www.w3.org/1999/xlink" xlink:type="simple"><person-group><name name-style="western"><surname>Mehrotra</surname><given-names>R</given-names></name><name name-style="western"><surname>Scott</surname><given-names>CM</given-names></name></person-group> (<year>2016</year>) <article-title>Species inventory of sea slugs (<tp:taxon-name><tp:taxon-name-part taxon-name-part-type="class">Gastropoda</tp:taxon-name-part></tp:taxon-name>: <tp:taxon-name><tp:taxon-name-part taxon-name-part-type="superorder">Heterobranchia</tp:taxon-name-part></tp:taxon-name>) for Koh Tao, Thailand, with 25 first records for Thai waters.</article-title><source>Marine Biodiversity</source><volume>46</volume>: <fpage>761</fpage>–<lpage>771</lpage>. <ext-link xlink:type="simple" ext-link-type="doi" xlink:href="10.1007/s12526-015-0424-7">https://doi.org/10.1007/s12526-015-0424-7</ext-link></mixed-citation></ref><ref id="B34"><mixed-citation xmlns:xlink="http://www.w3.org/1999/xlink" xlink:type="simple"><person-group><name name-style="western"><surname>Krug</surname><given-names>PJ</given-names></name><name name-style="western"><surname>Vendetti</surname><given-names>J</given-names></name><name name-style="western"><surname>Valdés</surname><given-names>A</given-names></name></person-group> (<year>2016</year>) <article-title>Molecular and morphological systematics of <italic><tp:taxon-name><tp:taxon-name-part taxon-name-part-type="genus">Elysia</tp:taxon-name-part></tp:taxon-name></italic> Risso, 1818 (<tp:taxon-name><tp:taxon-name-part taxon-name-part-type="superorder">Heterobranchia</tp:taxon-name-part></tp:taxon-name>: <tp:taxon-name><tp:taxon-name-part taxon-name-part-type="order">Sacoglossa</tp:taxon-name-part></tp:taxon-name>) from the Caribbean region.</article-title><source>Zootaxa</source><volume>4148</volume>: <fpage>1</fpage>–<lpage>137</lpage>. <ext-link xlink:type="simple" ext-link-type="doi" xlink:href="10.11646/zootaxa.4148.1.1">https://doi.org/10.11646/zootaxa.4148.1.1</ext-link></mixed-citation></ref><ref id="B48"><mixed-citation xmlns:xlink="http://www.w3.org/1999/xlink" xlink:type="simple"><person-group><name name-style="western"><surname>Ono</surname><given-names>A</given-names></name></person-group> (<year>2005</year>) <italic><tp:taxon-name><tp:taxon-name-part taxon-name-part-type="genus">Plakobranchus</tp:taxon-name-part></tp:taxon-name></italic> variation – how many species? Sea slug forum, Australian Museum, Sydney. <ext-link xlink:type="simple" ext-link-type="uri" xlink:href="http://www.seaslugforum.net/find/13970">http://www.seaslugforum.net/find/13970</ext-link> [10 April, 2019]</mixed-citation></ref><ref id="B60"><mixed-citation xmlns:xlink="http://www.w3.org/1999/xlink" xlink:type="simple"><person-group><name name-style="western"><surname>Trowbridge</surname><given-names>CD</given-names></name><name name-style="western"><surname>Hirano</surname><given-names>YM</given-names></name><name name-style="western"><surname>Hirano</surname><given-names>YJ</given-names></name></person-group> (<year>2011</year>) <article-title>Inventory of Japanese sacoglossan opisthobranchs: historical review, current records, and unresolved issues.</article-title><source>American Malacological Bulletin</source><volume>29</volume>: <fpage>1</fpage>–<lpage>23</lpage>. <ext-link xlink:type="simple" ext-link-type="doi" xlink:href="10.4003/006.029.0201">https://doi.org/10.4003/006.029.0201</ext-link></mixed-citation></ref></ref-list></tp:taxon-treatment>
