# Supplementary material for: On the Plakobranchidae (Gastropoda, Sacoglossa) from soft sediment habitats of Koh Tao, Gulf of Thailand, with descriptions of two new species
Source: Zookeys. 2020 Sep 17;969:85–121. doi: 10.3897/zookeys.969.52941 (PMC7515966; doi:10.3897/zookeys.969.52941)
Supplement: XML Treatment for Plakobranchus papua [file zookeys.969.52941-treatment3.xml]

<!DOCTYPE tp:taxon-treatment
  PUBLIC "-//TaxonX//DTD Taxonomic Treatment Publishing DTD v0 20100105//EN" "tax-treatment-NSO.dtd">
<tp:taxon-treatment xmlns:tp="http://www.plazi.org/taxpub"><tp:treatment-meta><kwd-group><label>Taxon classification</label><kwd><named-content xmlns:xlink="http://www.w3.org/1999/xlink" content-type="kingdom">Animalia</named-content></kwd><kwd><named-content xmlns:xlink="http://www.w3.org/1999/xlink" content-type="order">Sacoglossa</named-content></kwd><kwd><named-content xmlns:xlink="http://www.w3.org/1999/xlink" content-type="family">Plakobranchidae</named-content></kwd></kwd-group><mixed-citation publication-type="journal"><person-group><name><surname>Mehrotra</surname><given-names>Rahul</given-names></name><name><surname>Gutiérrez</surname><given-names>Manuel Caballer</given-names></name><name><surname>Scott</surname><given-names>Chad M.</given-names></name><name><surname>Arnold</surname><given-names>Spencer</given-names></name><name><surname>Monchanin</surname><given-names>Coline</given-names></name><name><surname>Chavanich</surname><given-names>Suchana</given-names></name></person-group><article-title>On the <tp:taxon-name><tp:taxon-name-part taxon-name-part-type="family">Plakobranchidae</tp:taxon-name-part></tp:taxon-name> (<tp:taxon-name><tp:taxon-name-part taxon-name-part-type="class">Gastropoda</tp:taxon-name-part></tp:taxon-name>, <tp:taxon-name><tp:taxon-name-part taxon-name-part-type="order">Sacoglossa</tp:taxon-name-part></tp:taxon-name>) from soft sediment habitats of Koh Tao, Gulf of Thailand, with descriptions of two new species</article-title><source>Zookeys</source><day>17</day><month>9</month><year>2020</year><volume>969</volume><fpage>85</fpage><lpage>121</lpage><pub-id pub-id-type="doi">10.3897/zookeys.969.52941</pub-id></mixed-citation></tp:treatment-meta><tp:nomenclature><tp:taxon-name><object-id xmlns:xlink="http://www.w3.org/1999/xlink" content-type="arpha" xlink:type="simple">AB6788C8-5249-522C-AFAC-CE84ABAD7986</object-id>
                <tp:taxon-name-part taxon-name-part-type="genus" reg="Plakobranchus">Plakobranchus</tp:taxon-name-part>
                <tp:taxon-name-part taxon-name-part-type="species" reg="papua">papua</tp:taxon-name-part>
              </tp:taxon-name><tp:taxon-authority>Meyers-Muñoz &amp; van der Velde, 2016</tp:taxon-authority><xref ref-type="fig" rid="F5">Figure 5</xref><xref ref-type="supplementary-material" rid="S3">, Suppl. material 3</xref><tp:nomenclature-citation-list><tp:nomenclature-citation><tp:taxon-name>
                    <tp:taxon-name-part taxon-name-part-type="genus" reg="Plakobranchus">Plakobranchus</tp:taxon-name-part> <tp:taxon-name-part taxon-name-part-type="species" reg="ocellatus">ocellatus</tp:taxon-name-part></tp:taxon-name><comment>: <xref ref-type="bibr" rid="B12">Coleman 2008</xref>: 88 (Milne Bay, Papua New Guinea; Uepi Island, Solomon Islands)</comment></tp:nomenclature-citation><tp:nomenclature-citation><tp:taxon-name>
                    <tp:taxon-name-part taxon-name-part-type="genus" reg="Plakobranchus">Plakobranchus</tp:taxon-name-part>
                  </tp:taxon-name><comment>sp. 1: <xref ref-type="bibr" rid="B19">Gosliner et al. 2008</xref>: 94 (Philippines; Indonesia; Papua New Guinea)</comment></tp:nomenclature-citation><tp:nomenclature-citation><tp:taxon-name>
                    <tp:taxon-name-part taxon-name-part-type="genus" reg="Plakobranchus">Plakobranchus</tp:taxon-name-part> <tp:taxon-name-part taxon-name-part-type="species" reg="papua">papua</tp:taxon-name-part></tp:taxon-name><comment>Meyers-Muñoz &amp; van der Velde in <xref ref-type="bibr" rid="B45">Meyers-Muñoz et al. 2016</xref>: 80–88, figs 2–7a (West Papua, Indonesia).</comment></tp:nomenclature-citation><tp:nomenclature-citation><tp:taxon-name>
                    <tp:taxon-name-part taxon-name-part-type="genus" reg="Plakobranchus">Plakobranchus</tp:taxon-name-part> <tp:taxon-name-part taxon-name-part-type="species" reg="papua">papua</tp:taxon-name-part></tp:taxon-name><comment>: <xref ref-type="bibr" rid="B21">Gosliner et al. 2018</xref>: 434 (Indonesia)</comment></tp:nomenclature-citation><tp:nomenclature-citation><tp:taxon-name>
                    <tp:taxon-name-part taxon-name-part-type="genus" reg="Plakobranchus">Plakobranchus</tp:taxon-name-part> <tp:taxon-name-part taxon-name-part-type="uncertainty-rank">cf.</tp:taxon-name-part> <tp:taxon-name-part taxon-name-part-type="species" reg="papua">papua</tp:taxon-name-part></tp:taxon-name><comment>: <xref ref-type="bibr" rid="B66">Yonow and Jensen 2018</xref>: 21, 27–30, figs 6C, D, 12, 13C, D, 14C, D (Ambon, Indonesia).</comment></tp:nomenclature-citation></tp:nomenclature-citation-list></tp:nomenclature><tp:treatment-sec sec-type="material" id="SECID0ESPBI"><title>Material examined.</title><p>Three specimens 19–30 mm Sai Nuan, <named-content xmlns:xlink="http://www.w3.org/1999/xlink" content-type="dwc:verbatimCoordinates" xlink:type="simple"><named-content content-type="geo-json" specific-use="{&#34;type&#34;:&#34;Point&#34;,&#34;coordinates&#34;:[99.813475,10.078678]}" id="NCID0E2PBI" xlink:type="simple">10°4'43.24"N, 99°48'48.51"E</named-content></named-content>, Koh Tao, Thailand.</p><fig id="F5" position="float" orientation="portrait"><object-id xmlns:xlink="http://www.w3.org/1999/xlink" content-type="doi" xlink:type="simple">10.3897/zookeys.969.52941.figure5</object-id><object-id xmlns:xlink="http://www.w3.org/1999/xlink" content-type="arpha" xlink:type="simple">9E253AF3-2781-5AE4-999F-841BBEA7CCA2</object-id><label>Figure 5.</label><caption><p>Living specimens of <italic><tp:taxon-name><tp:taxon-name-part taxon-name-part-type="genus" reg="Plakobranchus">Plakobranchus</tp:taxon-name-part> <tp:taxon-name-part taxon-name-part-type="species" reg="papua">papua</tp:taxon-name-part></tp:taxon-name></italic> from Koh Tao <bold>A</bold> close-up of head, 28 mm specimen <bold>B</bold> dorsal view, 30 mm (photograph by Pau Urgell Plaza) <bold>C</bold> dorsolateral view of sequenced specimen, 27 mm.</p></caption><graphic xmlns:xlink="http://www.w3.org/1999/xlink" xlink:href="zookeys-969-085-g005.jpg" position="float" orientation="portrait" xlink:type="simple" id="oo_454247.jpg"><uri content-type="original_file" xlink:type="simple">https://binary.pensoft.net/fig/454247</uri></graphic></fig></tp:treatment-sec><tp:treatment-sec sec-type="Supplementary observations" id="SECID0E5QBI"><title>Supplementary observations.</title><p>27 individuals, ranging in size 12 mm–35 mm, observed in regular diving surveys between 2012 and 2019, Chalok Bay, <named-content xmlns:xlink="http://www.w3.org/1999/xlink" content-type="dwc:verbatimCoordinates" xlink:type="simple"><named-content content-type="geo-json" specific-use="{&#34;type&#34;:&#34;Point&#34;,&#34;coordinates&#34;:[99.825097,10.062436]}" id="NCID0EHRBI" xlink:type="simple">10°3'44.77"N, 99°49'30.35"E</named-content></named-content>, Shark Bay <named-content xmlns:xlink="http://www.w3.org/1999/xlink" content-type="dwc:verbatimCoordinates" xlink:type="simple"><named-content content-type="geo-json" specific-use="{&#34;type&#34;:&#34;Point&#34;,&#34;coordinates&#34;:[99.834564,10.061042]}" id="NCID0EPRBI" xlink:type="simple">10°3'39.75"N, 99°50'4.43"E</named-content></named-content>; Tao Tong <named-content xmlns:xlink="http://www.w3.org/1999/xlink" content-type="dwc:verbatimCoordinates" xlink:type="simple"><named-content content-type="geo-json" specific-use="{&#34;type&#34;:&#34;Point&#34;,&#34;coordinates&#34;:[99.817989,10.066147]}" id="NCID0EXRBI" xlink:type="simple">10°3'58.13"N, 99°49'4.76"E</named-content></named-content>; Sai Nuan <named-content xmlns:xlink="http://www.w3.org/1999/xlink" content-type="dwc:verbatimCoordinates" xlink:type="simple"><named-content content-type="geo-json" specific-use="{&#34;type&#34;:&#34;Point&#34;,&#34;coordinates&#34;:[99.813475,10.078678]}" id="NCID0E6RBI" xlink:type="simple">10°4'43.24"N, 99°48'48.51"E</named-content></named-content>, Koh Tao, Thailand; not collected.</p></tp:treatment-sec><tp:treatment-sec sec-type="description" id="SECID0EESBI"><title>Description.</title><p>Length alive up to 35 mm. Background colour varies from pale yellow to an almost translucent greyish white, lacking the brownish/ochre background in the original description (<xref ref-type="bibr" rid="B45">Meyers-Muñoz et al. 2016</xref>: fig. 3a–c) and other Indonesian material (<xref ref-type="bibr" rid="B66">Yonow and Jensen 2018</xref>). Dorsally covered in white dots of varying sizes from the anterior-most part of the head to posterior edge of parapodia. These are also visible dorsally on the blunt anterior foot corners. There are prominent spots on the dorsum where no white dots are present and only the background colour is present. Rhinophores are translucent white with a diffuse band of deep blue to dark purple before the translucent tips. Rhinophores rolled, long, extending laterally from the head, curved like bull horns.</p><p>Parapodial margin with distinct white rod-like spots, almost identical to but more continuous than those in the Indonesian specimens (<xref ref-type="bibr" rid="B45">Meyers-Muñoz et al. 2016</xref>: fig. 3a; <xref ref-type="bibr" rid="B66">Yonow and Jensen 2018</xref>). Internal parapodial ridges bright to dark green, slightly thinner than in <italic><tp:taxon-name><tp:taxon-name-part taxon-name-part-type="genus" reg="Plakobranchus">P.</tp:taxon-name-part> <tp:taxon-name-part taxon-name-part-type="species" reg="ocellatus">ocellatus</tp:taxon-name-part></tp:taxon-name></italic>, with no visible spots. Eyes black, very close together, centrally on the head, held slightly raised above the rest of the head when crawling. Tail tip dark blueish purple, almost black, diffusing to white anteriorly. Male genital opening located behind the right rhinophore, above the foot corner, in front of the anterior part of the parapodia. Penis transparent to translucent with a bluish white tip when extended in living specimens, penile bulb and ducts clearly visible inside. Foot sole completely white with no spots, posteriorly tinged in deep purple visible dorsally on the tail tip.</p></tp:treatment-sec><tp:treatment-sec sec-type="ecology" id="SECID0EHTBI"><title>Ecology.</title><p>Abundant in shallow soft sediment habitats and among the corals and soft sediments of the reef edge. Uncommon, but present in dense coral reef habitats; rare in deeper soft sediment habitats outside the coral reef. Has been observed being ingested naturally by the scleractinian coral <italic><tp:taxon-name><tp:taxon-name-part taxon-name-part-type="genus" reg="Pleuractis">Pleuractis</tp:taxon-name-part> <tp:taxon-name-part taxon-name-part-type="species" reg="paumotensis">paumotensis</tp:taxon-name-part></tp:taxon-name></italic> but is mostly considered unpalatable by such corals (<xref ref-type="bibr" rid="B43">Mehrotra et al. 2015</xref>, <xref ref-type="bibr" rid="B41">2019</xref>).</p></tp:treatment-sec><tp:treatment-sec sec-type="distribution" id="SECID0EAUBI"><title>Distribution.</title><p>Known only from the Philippines, Malaysia, Indonesia, and Papua New Guinea (<xref ref-type="bibr" rid="B45">Meyers-Muñoz et al. 2016</xref>; <xref ref-type="bibr" rid="B66">Yonow and Jensen 2018</xref>). Known from Gulf waters of Thailand (<xref ref-type="bibr" rid="B43">Mehrotra et al. 2015</xref>).</p></tp:treatment-sec><tp:treatment-sec sec-type="remarks" id="SECID0ESUBI"><title>Remarks.</title><p>This species has previously been referred to, erroneously, as <italic><tp:taxon-name><tp:taxon-name-part taxon-name-part-type="genus" reg="Plakobranchus">Plakobranchus</tp:taxon-name-part> <tp:taxon-name-part taxon-name-part-type="species" reg="ianthobaptus">ianthobaptus</tp:taxon-name-part></tp:taxon-name></italic> Gould, 1852 (<xref ref-type="bibr" rid="B42">Mehrotra and Scott 2016</xref>) and <tp:taxon-name><tp:taxon-name-part taxon-name-part-type="genus" reg="Plakobranchus">Plakobranchus</tp:taxon-name-part> <tp:taxon-name-part taxon-name-part-type="uncertainty-rank">cf.</tp:taxon-name-part> <tp:taxon-name-part taxon-name-part-type="species" reg="papua">papua</tp:taxon-name-part></tp:taxon-name> (<xref ref-type="bibr" rid="B41">Mehrotra et al. 2019</xref>). Externally, specimens of <italic><tp:taxon-name><tp:taxon-name-part taxon-name-part-type="genus" reg="Plakobranchus">P.</tp:taxon-name-part> <tp:taxon-name-part taxon-name-part-type="species" reg="papua">papua</tp:taxon-name-part></tp:taxon-name></italic> from Koh Tao differ from the original description of the species. Specifically, the background pigmentation of the parapodia varies from pale yellow to an almost translucent greyish white, lacking the ochre background tinge and the yellow discontinuous line in the border of the parapodia known to date for the species. Furthermore, the specimens of <italic><tp:taxon-name><tp:taxon-name-part taxon-name-part-type="genus" reg="Plakobranchus">P.</tp:taxon-name-part> <tp:taxon-name-part taxon-name-part-type="species" reg="papua">papua</tp:taxon-name-part></tp:taxon-name></italic> in the original description show scattered white dots of varying sizes on the surface of the parapodia, whilst in specimens from Koh Tao they almost completely cover the surface. The rhinophores and tail from Koh Tao specimens are deep blue to dark purple at the tips (rarely black), rather than almost entirely covered by black pigment as in the specimens from the original description. A very similar variant to that documented from Koh Tao was documented from Ambon, Indonesia, as <tp:taxon-name><tp:taxon-name-part taxon-name-part-type="genus" reg="Plakobranchus">Plakobranchus</tp:taxon-name-part> <tp:taxon-name-part taxon-name-part-type="uncertainty-rank">cf.</tp:taxon-name-part> <tp:taxon-name-part taxon-name-part-type="species" reg="papua">papua</tp:taxon-name-part></tp:taxon-name> by <xref ref-type="bibr" rid="B66">Yonow and Jensen (2018</xref>: fig. 6C, D). Minor differences between the Ambon specimens and those from Koh Tao are the paler dorsal colouring and more continuous rod-structures along the parapodial margins in Koh Tao specimens. Additionally, the longitudinal white line visible behind the eyes in Ambon specimens appears to be broken up in specimens from West Papua (<xref ref-type="bibr" rid="B45">Meyers-Muñoz et al. 2016</xref>: fig. 3A–D) and scattered in Koh Tao specimens (Fig. <xref ref-type="fig" rid="F5">5</xref>). Molecular data presented here suggest the present specimens as conspecific with <italic><tp:taxon-name><tp:taxon-name-part taxon-name-part-type="genus" reg="Plakobranchus">P.</tp:taxon-name-part> <tp:taxon-name-part taxon-name-part-type="species" reg="papua">papua</tp:taxon-name-part></tp:taxon-name></italic> and the additional material highlights the external variation in the species.</p><fig id="F6" position="float" orientation="portrait"><object-id xmlns:xlink="http://www.w3.org/1999/xlink" content-type="doi" xlink:type="simple">10.3897/zookeys.969.52941.figure6</object-id><object-id xmlns:xlink="http://www.w3.org/1999/xlink" content-type="arpha" xlink:type="simple">6042E085-F47A-5A70-BB27-6E559505C25A</object-id><label>Figure 6.</label><caption><p>Living specimens of <italic><tp:taxon-name><tp:taxon-name-part taxon-name-part-type="genus" reg="Plakobranchus">Plakobranchus</tp:taxon-name-part> <tp:taxon-name-part taxon-name-part-type="species" reg="noctisstellatus">noctisstellatus</tp:taxon-name-part></tp:taxon-name></italic> sp. nov. from Koh Tao. <bold>A</bold> 21 mm (photograph by Pau Urgell Plaza) <bold>B</bold> 15 mm <bold>C, D</bold> (paratype) 31 mm.</p></caption><graphic xmlns:xlink="http://www.w3.org/1999/xlink" xlink:href="zookeys-969-085-g006.jpg" position="float" orientation="portrait" xlink:type="simple" id="oo_454248.jpg"><uri content-type="original_file" xlink:type="simple">https://binary.pensoft.net/fig/454248</uri></graphic></fig></tp:treatment-sec><tp:treatment-sec><!--Section generated to contain objects referenced in tp:taxon-treatment.--><supplementary-material xmlns:xlink="http://www.w3.org/1999/xlink" id="S3" position="float" orientation="portrait" xlink:type="simple"><object-id content-type="doi" xlink:type="simple">10.3897/zookeys.969.52941.suppl3</object-id><object-id content-type="arpha" xlink:type="simple">8394D5A3-3ADF-59C3-977D-68378FA6C616</object-id><label>Supplementary material 3</label><caption><p><italic><tp:taxon-name><tp:taxon-name-part taxon-name-part-type="genus" reg="Plakobranchus">Plakobranchus</tp:taxon-name-part> <tp:taxon-name-part taxon-name-part-type="species" reg="papua">papua</tp:taxon-name-part></tp:taxon-name></italic> mating</p></caption><statement content-type="dataType"><label>Data type</label><p>multimedia</p></statement><statement content-type="notes"><label>Explanation note</label><p><italic><tp:taxon-name><tp:taxon-name-part taxon-name-part-type="genus" reg="Plakobranchus">Plakobranchus</tp:taxon-name-part> <tp:taxon-name-part taxon-name-part-type="species" reg="papua">papua</tp:taxon-name-part></tp:taxon-name></italic> mating – Two individuals of <italic><tp:taxon-name><tp:taxon-name-part taxon-name-part-type="genus" reg="Plakobranchus">Plakobranchus</tp:taxon-name-part> <tp:taxon-name-part taxon-name-part-type="species" reg="papua">papua</tp:taxon-name-part></tp:taxon-name></italic> at Koh Tao, Thailand, exhibit trailing and mating behaviour.</p></statement><media xlink:href="zookeys-969-085-s003.mpg" mimetype="video" mime-subtype="mpeg" position="float" orientation="portrait" xlink:type="simple" id="oo_454256.mpg"><uri content-type="original_file" xlink:type="simple">https://binary.pensoft.net/file/454256</uri></media><permissions><license xlink:type="simple"><license-p>This dataset is made available under the Open Database License (http://opendatacommons.org/licenses/odbl/1.0/). The Open Database License (ODbL) is a license agreement intended to allow users to freely share, modify, and use this Dataset while maintaining this same freedom for others, provided that the original source and author(s) are credited.</license-p></license></permissions><attrib specific-use="authors">Rahul Mehrotra, Manuel Caballer Gutiérrez, Chad M. Scott, Spencer Arnold, Coline Monchanin, Suchana Chavanich</attrib></supplementary-material></tp:treatment-sec><ref-list><ref id="B12"><mixed-citation xmlns:xlink="http://www.w3.org/1999/xlink" xlink:type="simple"><person-group><name name-style="western"><surname>Coleman</surname><given-names>N</given-names></name></person-group> (<year>2008</year>) <source>Nudibranchs Encyclopedia: catalogue of Asia/Indo-Pacific sea slugs.</source><publisher-name>Neville Coleman’s Underwater Geographic Pty Ltd.</publisher-name>, <publisher-loc>Springwood</publisher-loc>, <size units="page">416 pp</size>.</mixed-citation></ref><ref id="B19"><mixed-citation xmlns:xlink="http://www.w3.org/1999/xlink" xlink:type="simple"><person-group><name name-style="western"><surname>Gosliner</surname><given-names>TM</given-names></name><name name-style="western"><surname>Behrens</surname><given-names>D</given-names></name><name name-style="western"><surname>Valdés</surname><given-names>Á</given-names></name></person-group> (<year>2008</year>) <source>Indo-Pacific nudibranchs and sea slugs: a field guide to the world’s most diverse fauna. Sea Challengers Natural History Books.</source><publisher-name>, Gig Harbor</publisher-name>, <publisher-loc>WA</publisher-loc>, <size units="page">425 pp</size>.</mixed-citation></ref><ref id="B45"><mixed-citation xmlns:xlink="http://www.w3.org/1999/xlink" xlink:type="simple"><person-group><name name-style="western"><surname>Meyers-Muñoz</surname><given-names>MA</given-names></name><name name-style="western"><surname>van der Velde</surname><given-names>G</given-names></name><name name-style="western"><surname>van der Meij</surname><given-names>SET</given-names></name><name name-style="western"><surname>Stoffels</surname><given-names>BEMW</given-names></name><name name-style="western"><surname>van Alen</surname><given-names>T</given-names></name><name name-style="western"><surname>Tuti</surname><given-names>Y</given-names></name><name name-style="western"><surname>Hoeksema</surname><given-names>BW</given-names></name></person-group> (<year>2016</year>) The phylogenetic position of a new species of <italic><tp:taxon-name><tp:taxon-name-part taxon-name-part-type="genus">Plakobranchus</tp:taxon-name-part></tp:taxon-name></italic> from West Papua, Indonesia (<tp:taxon-name><tp:taxon-name-part taxon-name-part-type="phylum">Mollusca</tp:taxon-name-part></tp:taxon-name>, <tp:taxon-name><tp:taxon-name-part taxon-name-part-type="subclass">Opisthobranchia</tp:taxon-name-part></tp:taxon-name>, <tp:taxon-name><tp:taxon-name-part taxon-name-part-type="order">Sacoglossa</tp:taxon-name-part></tp:taxon-name>). ZooKeys 594: 98. <ext-link xlink:type="simple" ext-link-type="doi" xlink:href="10.3897/zookeys.594.5954">https://doi.org/10.3897/zookeys.594.5954</ext-link></mixed-citation></ref><ref id="B21"><mixed-citation xmlns:xlink="http://www.w3.org/1999/xlink" xlink:type="simple"><person-group><name name-style="western"><surname>Gosliner</surname><given-names>TM</given-names></name><name name-style="western"><surname>Valdés</surname><given-names>A</given-names></name><name name-style="western"><surname>Behrens</surname><given-names>D</given-names></name></person-group> (<year>2018</year>) <source>Nudibranch &amp; Sea Slug Identification – Indo-Pacific.</source><publisher-name>New World Publications</publisher-name>, <publisher-loc>Jacksonville</publisher-loc>, <size units="page">451 pp</size>.</mixed-citation></ref><ref id="B66"><mixed-citation xmlns:xlink="http://www.w3.org/1999/xlink" xlink:type="simple"><person-group><name name-style="western"><surname>Yonow</surname><given-names>N</given-names></name><name name-style="western"><surname>Jensen</surname><given-names>KR</given-names></name></person-group> (<year>2018</year>) <article-title>Results of the Rumphius Biohistorical Expedition to Ambon (1990). Part 17. The <tp:taxon-name><tp:taxon-name-part taxon-name-part-type="order">Cephalaspidea</tp:taxon-name-part></tp:taxon-name>, <tp:taxon-name><tp:taxon-name-part taxon-name-part-type="order">Anaspidea</tp:taxon-name-part></tp:taxon-name>, Pleurobranchida, and <tp:taxon-name><tp:taxon-name-part taxon-name-part-type="order">Sacoglossa</tp:taxon-name-part></tp:taxon-name> (<tp:taxon-name><tp:taxon-name-part taxon-name-part-type="phylum">Mollusca</tp:taxon-name-part></tp:taxon-name>: <tp:taxon-name><tp:taxon-name-part taxon-name-part-type="class">Gastropoda</tp:taxon-name-part></tp:taxon-name>: <tp:taxon-name><tp:taxon-name-part taxon-name-part-type="superorder">Heterobranchia</tp:taxon-name-part></tp:taxon-name>).</article-title><source>Archiv für Molluskenkunde International Journal of Malacology</source><volume>147</volume>: <fpage>1</fpage>–<lpage>48</lpage>. <ext-link xlink:type="simple" ext-link-type="doi" xlink:href="10.1127/arch.moll/147/001-048">https://doi.org/10.1127/arch.moll/147/001-048</ext-link></mixed-citation></ref><ref id="B43"><mixed-citation xmlns:xlink="http://www.w3.org/1999/xlink" xlink:type="simple"><person-group><name name-style="western"><surname>Mehrotra</surname><given-names>R</given-names></name><name name-style="western"><surname>Scott</surname><given-names>CM</given-names></name><name name-style="western"><surname>Rohrer</surname><given-names>J</given-names></name><name name-style="western"><surname>Hoeksema</surname><given-names>B</given-names></name></person-group> (<year>2015</year>) Predation on a sacoglossan gastropod by a mushroom coral. Coral Reefs 34: 517. <ext-link xlink:type="simple" ext-link-type="doi" xlink:href="10.1007/s00338-015-1285-z">https://doi.org/10.1007/s00338-015-1285-z</ext-link></mixed-citation></ref><ref id="B41"><mixed-citation xmlns:xlink="http://www.w3.org/1999/xlink" xlink:type="simple"><person-group><name name-style="western"><surname>Mehrotra</surname><given-names>R</given-names></name><name name-style="western"><surname>Monchanin</surname><given-names>C</given-names></name><name name-style="western"><surname>Scott</surname><given-names>CM</given-names></name><name name-style="western"><surname>Phongsuwan</surname><given-names>N</given-names></name><name name-style="western"><surname>Caballer Gutierrez</surname><given-names>M</given-names></name><name name-style="western"><surname>Chavanich</surname><given-names>S</given-names></name><name name-style="western"><surname>Hoeksema</surname><given-names>BW</given-names></name></person-group> (<year>2019</year>) Selective consumption of sacoglossan sea slugs (<tp:taxon-name><tp:taxon-name-part taxon-name-part-type="phylum">Mollusca</tp:taxon-name-part></tp:taxon-name>: <tp:taxon-name><tp:taxon-name-part taxon-name-part-type="class">Gastropoda</tp:taxon-name-part></tp:taxon-name>) by scleractinian corals (<tp:taxon-name><tp:taxon-name-part taxon-name-part-type="phylum">Cnidaria</tp:taxon-name-part></tp:taxon-name>: <tp:taxon-name><tp:taxon-name-part taxon-name-part-type="class">Anthozoa</tp:taxon-name-part></tp:taxon-name>). PLOS ONE 14: e0215063. <ext-link xlink:type="simple" ext-link-type="doi" xlink:href="10.1371/journal.pone.0215063">https://doi.org/10.1371/journal.pone.0215063</ext-link></mixed-citation></ref><ref id="B42"><mixed-citation xmlns:xlink="http://www.w3.org/1999/xlink" xlink:type="simple"><person-group><name name-style="western"><surname>Mehrotra</surname><given-names>R</given-names></name><name name-style="western"><surname>Scott</surname><given-names>CM</given-names></name></person-group> (<year>2016</year>) <article-title>Species inventory of sea slugs (<tp:taxon-name><tp:taxon-name-part taxon-name-part-type="class">Gastropoda</tp:taxon-name-part></tp:taxon-name>: <tp:taxon-name><tp:taxon-name-part taxon-name-part-type="superorder">Heterobranchia</tp:taxon-name-part></tp:taxon-name>) for Koh Tao, Thailand, with 25 first records for Thai waters.</article-title><source>Marine Biodiversity</source><volume>46</volume>: <fpage>761</fpage>–<lpage>771</lpage>. <ext-link xlink:type="simple" ext-link-type="doi" xlink:href="10.1007/s12526-015-0424-7">https://doi.org/10.1007/s12526-015-0424-7</ext-link></mixed-citation></ref></ref-list></tp:taxon-treatment>
