# Supplementary material for: On the Plakobranchidae (Gastropoda, Sacoglossa) from soft sediment habitats of Koh Tao, Gulf of Thailand, with descriptions of two new species
Source: Zookeys. 2020 Sep 17;969:85–121. doi: 10.3897/zookeys.969.52941 (PMC7515966; doi:10.3897/zookeys.969.52941)
Supplement: XML Treatment for Plakobranchus noctisstellatus [file zookeys.969.52941-treatment4.xml]

<!DOCTYPE tp:taxon-treatment
  PUBLIC "-//TaxonX//DTD Taxonomic Treatment Publishing DTD v0 20100105//EN" "tax-treatment-NSO.dtd">
<tp:taxon-treatment xmlns:tp="http://www.plazi.org/taxpub"><tp:treatment-meta><kwd-group><label>Taxon classification</label><kwd><named-content xmlns:xlink="http://www.w3.org/1999/xlink" content-type="kingdom">Animalia</named-content></kwd><kwd><named-content xmlns:xlink="http://www.w3.org/1999/xlink" content-type="order">Sacoglossa</named-content></kwd><kwd><named-content xmlns:xlink="http://www.w3.org/1999/xlink" content-type="family">Plakobranchidae</named-content></kwd></kwd-group><mixed-citation publication-type="journal"><person-group><name><surname>Mehrotra</surname><given-names>Rahul</given-names></name><name><surname>Gutiérrez</surname><given-names>Manuel Caballer</given-names></name><name><surname>Scott</surname><given-names>Chad M.</given-names></name><name><surname>Arnold</surname><given-names>Spencer</given-names></name><name><surname>Monchanin</surname><given-names>Coline</given-names></name><name><surname>Chavanich</surname><given-names>Suchana</given-names></name></person-group><article-title>On the <tp:taxon-name><tp:taxon-name-part taxon-name-part-type="family">Plakobranchidae</tp:taxon-name-part></tp:taxon-name> (<tp:taxon-name><tp:taxon-name-part taxon-name-part-type="class">Gastropoda</tp:taxon-name-part></tp:taxon-name>, <tp:taxon-name><tp:taxon-name-part taxon-name-part-type="order">Sacoglossa</tp:taxon-name-part></tp:taxon-name>) from soft sediment habitats of Koh Tao, Gulf of Thailand, with descriptions of two new species</article-title><source>Zookeys</source><day>17</day><month>9</month><year>2020</year><volume>969</volume><fpage>85</fpage><lpage>121</lpage><pub-id pub-id-type="doi">10.3897/zookeys.969.52941</pub-id></mixed-citation></tp:treatment-meta><tp:nomenclature><tp:taxon-name><object-id xmlns:xlink="http://www.w3.org/1999/xlink" content-type="arpha" xlink:type="simple">A53E27B2-F1C7-5805-A0CA-4A48691B14C5</object-id>
                <tp:taxon-name-part taxon-name-part-type="genus" reg="Plakobranchus">Plakobranchus</tp:taxon-name-part>
                <tp:taxon-name-part taxon-name-part-type="species" reg="noctisstellatus">noctisstellatus</tp:taxon-name-part>
                <object-id xmlns:xlink="http://www.w3.org/1999/xlink" content-type="zoobank" xlink:type="simple">http://zoobank.org/2A0E4A50-5567-4470-86F5-7B21690C9A66</object-id>
              </tp:taxon-name><tp:taxon-status xmlns:xlink="http://www.w3.org/1999/xlink" xlink:type="simple">sp. nov.</tp:taxon-status><xref ref-type="fig" rid="F6">Figures 6</xref><xref ref-type="fig" rid="F7">, 7</xref><xref ref-type="fig" rid="F10">, 10D–F</xref><tp:nomenclature-citation-list><tp:nomenclature-citation><tp:taxon-name>
                    <tp:taxon-name-part taxon-name-part-type="genus" reg="Plakobranchus">Plakobranchus</tp:taxon-name-part>
                  </tp:taxon-name><comment>sp.: <xref ref-type="bibr" rid="B12">Coleman 2008</xref>: 89 (Thailand; Gorontalo, Indonesia)</comment></tp:nomenclature-citation><tp:nomenclature-citation><tp:taxon-name>
                    <tp:taxon-name-part taxon-name-part-type="genus" reg="Plakobranchus">Plakobranchus</tp:taxon-name-part>
                  </tp:taxon-name><comment>sp. 2: <xref ref-type="bibr" rid="B19">Gosliner et al. 2008</xref>: 94 (Vanuatu; Bali, Indonesia); <xref ref-type="bibr" rid="B20">Gosliner et al. 2015</xref>: 98 (Papua New Guinea).</comment></tp:nomenclature-citation><tp:nomenclature-citation><tp:taxon-name>
                    <tp:taxon-name-part taxon-name-part-type="genus" reg="Plakobranchus">Plakobranchus</tp:taxon-name-part> <tp:taxon-name-part taxon-name-part-type="species" reg="ocellatus">ocellatus</tp:taxon-name-part></tp:taxon-name><comment>var. I: <xref ref-type="bibr" rid="B45">Meyers-Muñoz et al. 2016</xref>: 91, Table <xref ref-type="table" rid="T2">2</xref></comment></tp:nomenclature-citation><tp:nomenclature-citation><tp:taxon-name>
                    <tp:taxon-name-part taxon-name-part-type="genus" reg="Plakobranchus">Plakobranchus</tp:taxon-name-part> <tp:taxon-name-part taxon-name-part-type="uncertainty-rank">cf.</tp:taxon-name-part> <tp:taxon-name-part taxon-name-part-type="species" reg="ocellatus">ocellatus</tp:taxon-name-part></tp:taxon-name><comment>: <xref ref-type="bibr" rid="B66">Yonow and Jensen 2018</xref>: 30 (top of 2<sup>nd</sup> column), fig. 6E (Bali, Indonesia)</comment></tp:nomenclature-citation></tp:nomenclature-citation-list></tp:nomenclature><tp:treatment-sec sec-type="type material" id="SECID0EP3BI"><title>Type material.</title><p><bold><italic>Holotype</italic></bold>: adult, 28 mm long (alive), collected in silty sand at 21 m depth, Sai Nuan, <named-content xmlns:xlink="http://www.w3.org/1999/xlink" content-type="dwc:verbatimCoordinates" xlink:type="simple"><named-content content-type="geo-json" specific-use="{&#34;type&#34;:&#34;Point&#34;,&#34;coordinates&#34;:[99.813475,10.078678]}" id="NCID0E43BI" xlink:type="simple">10°4'43.24"N, 99°48'48.51"E</named-content></named-content>, Koh Tao, Thailand, 06 April 2016, deposited in <named-content xmlns:xlink="http://www.w3.org/1999/xlink" content-type="dwc:institutional_code" xlink:type="simple">MNHN</named-content> (IM-2000- 35324). <bold><italic>Paratype</italic></bold>: adult, 31 mm long (alive), collected in silty sand at 18 m depth, Tao Tong, <named-content xmlns:xlink="http://www.w3.org/1999/xlink" content-type="dwc:verbatimCoordinates" xlink:type="simple"><named-content content-type="geo-json" specific-use="{&#34;type&#34;:&#34;Point&#34;,&#34;coordinates&#34;:[99.817989,10.066147]}" id="NCID0EQ4BI" xlink:type="simple">10°3'58.13"N, 99°49'4.76"E</named-content></named-content>, Koh Tao, Thailand, 18 March 2017, deposited in <named-content xmlns:xlink="http://www.w3.org/1999/xlink" content-type="dwc:institutional_code" xlink:type="simple">MNHN</named-content> (IM-2000- 35325). Paratype dissected: reproductive system studied, and jaw, radula, and penis mounted for optical microscopy. <bold><italic>Paratype</italic></bold>: adult, 26 mm long (alive), collected in silty sand at 24 m depth, Tao Tong, <named-content xmlns:xlink="http://www.w3.org/1999/xlink" content-type="dwc:verbatimCoordinates" xlink:type="simple"><named-content content-type="geo-json" specific-use="{&#34;type&#34;:&#34;Point&#34;,&#34;coordinates&#34;:[99.817989,10.066147]}" id="NCID0ED5BI" xlink:type="simple">10°3'58.13"N, 99°49'4.76"E</named-content></named-content>, Koh Tao, Thailand, 17 February 2020, deposited in <abbrev xmlns:xlink="http://www.w3.org/1999/xlink" content-type="institution" xlink:title="Reef Biology Research Group" id="ABBRID0EI5BI" xlink:type="simple">RBRG</abbrev> (PkII-NR011).</p></tp:treatment-sec><tp:treatment-sec sec-type="Supplementary observations" id="SECID0EN5BI"><title>Supplementary observations.</title><p>More than ten individuals, ranging from 10 mm to up to 45 mm, observed in regular diving surveys between 2016 and 2018, Tao Tong <named-content xmlns:xlink="http://www.w3.org/1999/xlink" content-type="dwc:verbatimCoordinates" xlink:type="simple"><named-content content-type="geo-json" specific-use="{&#34;type&#34;:&#34;Point&#34;,&#34;coordinates&#34;:[99.817989,10.066147]}" id="NCID0EW5BI" xlink:type="simple">10°3'58.13"N, 99°49'4.76"E</named-content></named-content>; Sai Nuan <named-content xmlns:xlink="http://www.w3.org/1999/xlink" content-type="dwc:verbatimCoordinates" xlink:type="simple"><named-content content-type="geo-json" specific-use="{&#34;type&#34;:&#34;Point&#34;,&#34;coordinates&#34;:[99.812564,10.079172]}" id="NCID0E55BI" xlink:type="simple">10°4'45.02"N, 99°48'45.23"E</named-content></named-content>; Shark Bay <named-content xmlns:xlink="http://www.w3.org/1999/xlink" content-type="dwc:verbatimCoordinates" xlink:type="simple"><named-content content-type="geo-json" specific-use="{&#34;type&#34;:&#34;Point&#34;,&#34;coordinates&#34;:[99.834564,10.061042]}" id="NCID0EG6BI" xlink:type="simple">10°3'39.75"N, 99°50'4.43"E</named-content></named-content>; Koh Tao, Thailand, not collected.</p></tp:treatment-sec><tp:treatment-sec sec-type="description" id="SECID0EL6BI"><title>Description.</title><p>Length alive up to 45 mm. Body wide, dorsoventrally flattened with wide parapodial flaps folding along dorsal midline. Background colour bright green to dark green, with scarce black spots, and abundant opaque white spots all over. Some white spots with blue hue, others with yellowish tinge. Five or six prominent black spots similar in size and shape to the eyes found laterally on both sides. Tips of rhinophores and tail are electric blue, followed by a black band, not so evident in the tail. Rhinophores long, rolled, extended from lateral edges of the head, curved like bull horns when crawling. Internal parapodial flaps ridges bright green to dark green, with white and electric blue spots. Eyes black, very close to each other, sometimes with a blue hue between them, located in a groove between rhinophores. Oral prominences globose, with a big black patch on each side, and a very fine, undulating black line on the edge of upper lip. Anterior-upper end of the oral prominences green with white spots and the same electric blue as rhinophore tips. Anterior foot corners in preservation blunt. Foot sole the same green as the dorsal surface with several small iridescent light blue spots. A possible transverse foot groove may be present; however, this was not distinct in living specimens and equally as vague upon preservation. Tail truncated. Dorsal region dark green to black, with big opaque white to electric blue spots (Fig. <xref ref-type="fig" rid="F6">6</xref>).</p><p><bold><italic><tp:taxon-name><tp:taxon-name-part taxon-name-part-type="genus" reg="Renopericardial">Renopericardial</tp:taxon-name-part></tp:taxon-name></italic></bold> prominence composed of two globose, oval lobes (in preservation). Posterior lobe pointed at the end, with pair of major haemolymph sinuses, both perpendicular to its lateral surface and turning at right angles once in the parapodia. Haemolymph sinuses thick, cord-like, white in preservation, longitudinal, parallel to each other (Fig. <xref ref-type="fig" rid="F7">7A</xref>), not joining together at the ends. Most external haemolymph sinuses shorter. Internal surface of parapodia smooth in preservation, except for the haemolymph sinuses that externally seem to run from the renopericardial prominence. Anal opening at the right anterior side of the pericardium (Fig. <xref ref-type="fig" rid="F7">7A</xref>).</p><fig id="F7" position="float" orientation="portrait"><object-id xmlns:xlink="http://www.w3.org/1999/xlink" content-type="doi" xlink:type="simple">10.3897/zookeys.969.52941.figure7</object-id><object-id xmlns:xlink="http://www.w3.org/1999/xlink" content-type="arpha" xlink:type="simple">FE3A9C19-9472-5796-AAFC-060196828239</object-id><label>Figure 7.</label><caption><p><italic><tp:taxon-name><tp:taxon-name-part taxon-name-part-type="genus" reg="Plakobranchus">Plakobranchus</tp:taxon-name-part> <tp:taxon-name-part taxon-name-part-type="species" reg="noctisstellatus">noctisstellatus</tp:taxon-name-part></tp:taxon-name></italic> sp. nov. <bold>A</bold> dorsal view of the animal <bold>B</bold> ventral view of the animal, <bold>C</bold> detail of the eye <bold>D</bold> last teeth of the ascending series and active teeth <bold>E</bold> teeth in the ascus <bold>F</bold> reproductive system. Abbreviations: <abbrev xmlns:xlink="http://www.w3.org/1999/xlink" xlink:title="ampulla" id="ABBRID0EIBCI" xlink:type="simple">am</abbrev> – ampulla; <abbrev xmlns:xlink="http://www.w3.org/1999/xlink" xlink:title="bursa copulatrix" id="ABBRID0EMBCI" xlink:type="simple">bc</abbrev> – bursa copulatrix; <abbrev xmlns:xlink="http://www.w3.org/1999/xlink" xlink:title="hermaphrodite duct" id="ABBRID0EQBCI" xlink:type="simple">hd</abbrev> – hermaphrodite duct; <abbrev xmlns:xlink="http://www.w3.org/1999/xlink" xlink:title="mucus gland" id="ABBRID0EUBCI" xlink:type="simple">mg</abbrev> – mucus gland; <abbrev xmlns:xlink="http://www.w3.org/1999/xlink" xlink:title="ovotestis" id="ABBRID0EYBCI" xlink:type="simple">ot</abbrev> – ovotestis, p – penis; s – stylet; <abbrev xmlns:xlink="http://www.w3.org/1999/xlink" xlink:title="vas deferens" id="ABBRID0E3BCI" xlink:type="simple">vd</abbrev> – vas deferens.</p></caption><graphic xmlns:xlink="http://www.w3.org/1999/xlink" xlink:href="zookeys-969-085-g007.jpg" position="float" orientation="portrait" xlink:type="simple" id="oo_454249.jpg"><uri content-type="original_file" xlink:type="simple">https://binary.pensoft.net/fig/454249</uri></graphic></fig><p><bold><italic>Uniserial radula</italic></bold> (in one 20 mm long specimen) with eight teeth including ghost teeth in ascending row, ten in descending row, 24 in ascus. Teeth triangular, sharp, bearing striations (Fig. <xref ref-type="fig" rid="F10">10</xref>), and with two cutting edges and 12 or 13 strong and blunt denticles on each of them. First teeth in ascending series 65 μm long, 18 μm high. Active teeth 60 μm long, 18 μm high. Last teeth in descending series 50 μm long, 17 μm high. Teeth in the ascus in varied stages of degradation, 25–66 μm long, packed haphazardly (Fig. <xref ref-type="fig" rid="F7">7E</xref>).</p><p><bold><italic>Penial bulb</italic></bold> approximately 1 mm long, below rhinophores, at same level as the eyes, bearing a sharp cuticular stylet. Stylet 280 µm long, hollow, kinked at the base, with the tip like the tip of a hypodermic syringe. Vas deferens connected to penial bulb, curved and strong; medial part thinner and coiled; proximal part straight, over mucus gland, at the end joins a wider conduct. This conduct connected to mucus gland, then coiled and bifurcated to ampulla and to ovotestis. Bursa copulatrix connected to the underside of the central fertilisation area near by the end of the vas deferens (Fig. <xref ref-type="fig" rid="F7">7A</xref>). Ovotestis grape-shaped, composed of spheres filling the parapodia. Spheres variable in diameter, from 350 to 500 µm. Mucus gland large, globose (Fig. <xref ref-type="fig" rid="F7">7F</xref>).</p></tp:treatment-sec><tp:treatment-sec sec-type="biology" id="SECID0EDDCI"><title>Biology.</title><p>All animals were observed year-round at different locations around the island, exclusively in deeper soft sediment habitats at Koh Tao. Animals found either partially buried in or moving across the open silt and sand dominated habitats beyond the fringing coral reefs of the island. Animals found at depths from 15–25 m with no indication of seasonal variation. No observations made shallower than 15 m depth or in the vicinity of coral reef or reef edge habitats. Not observed to be in association with any particular prey algae, nor any other organism in particular, and as such, its prey remains unknown. While multiple individuals have been recorded in close proximity, mating was never observed, nor egg masses identified.</p></tp:treatment-sec><tp:treatment-sec sec-type="etymology" id="SECID0EIDCI"><title>Derivatio nominis.</title><p><italic><tp:taxon-name><tp:taxon-name-part taxon-name-part-type="genus" reg="Plakobranchus">Plakobranchus</tp:taxon-name-part> <tp:taxon-name-part taxon-name-part-type="species" reg="noctisstellatus">noctisstellatus</tp:taxon-name-part></tp:taxon-name></italic> from the Latin words <italic>noctis</italic> (night) and <italic>stellatus</italic> (stellate), in reference to the small iridescent blue and green spots hidden under the dark parapodia that each resemble stars at night.</p></tp:treatment-sec><tp:treatment-sec sec-type="distribution" id="SECID0E4DCI"><title>Distribution.</title><p><italic><tp:taxon-name><tp:taxon-name-part taxon-name-part-type="genus" reg="Plakobranchus">Plakobranchus</tp:taxon-name-part> <tp:taxon-name-part taxon-name-part-type="species" reg="noctisstellatus">noctisstellatus</tp:taxon-name-part></tp:taxon-name></italic> sp. nov. is known from Thailand and has been recorded under different names in Vanuatu, Indonesia, and Papua New Guinea (<xref ref-type="bibr" rid="B19">Gosliner et al. 2008</xref>, <xref ref-type="bibr" rid="B20">2015</xref>).</p></tp:treatment-sec><tp:treatment-sec sec-type="remarks" id="SECID0EWECI"><title>Remarks.</title><p><italic><tp:taxon-name><tp:taxon-name-part taxon-name-part-type="genus" reg="Plakobranchus">Plakobranchus</tp:taxon-name-part> <tp:taxon-name-part taxon-name-part-type="species" reg="papua">papua</tp:taxon-name-part></tp:taxon-name></italic> Meyers-Muñoz and van der Velde, 2016, was described based on morphological and molecular evidence, distinguishing it from <italic><tp:taxon-name><tp:taxon-name-part taxon-name-part-type="genus" reg="Plakobranchus">P.</tp:taxon-name-part> <tp:taxon-name-part taxon-name-part-type="species" reg="ocellatus">ocellatus</tp:taxon-name-part></tp:taxon-name></italic>. Specimens of <italic><tp:taxon-name><tp:taxon-name-part taxon-name-part-type="genus" reg="Plakobranchus">P.</tp:taxon-name-part> <tp:taxon-name-part taxon-name-part-type="species" reg="papua">papua</tp:taxon-name-part></tp:taxon-name></italic> are characterised by an ochre body with white non-ocellated spots, black rhinophores and tail, and a foot sole without spots. Additionally, the radular teeth of <italic><tp:taxon-name><tp:taxon-name-part taxon-name-part-type="genus" reg="Plakobranchus">P.</tp:taxon-name-part> <tp:taxon-name-part taxon-name-part-type="species" reg="papua">papua</tp:taxon-name-part></tp:taxon-name></italic> were described as more ‘arched’ than those shown in descriptions provided of <italic><tp:taxon-name><tp:taxon-name-part taxon-name-part-type="genus" reg="Plakobranchus">Plakobranchus</tp:taxon-name-part> <tp:taxon-name-part taxon-name-part-type="species" reg="ocellatus">ocellatus</tp:taxon-name-part></tp:taxon-name></italic><italic>sensu lato.</italic> Molecular evidence in this study sheds some light on the external variation of the species (see Discussion). <xref ref-type="bibr" rid="B45">Meyers-Muñoz et al. (2016)</xref> also tackled a visual comparison of multiple <italic><tp:taxon-name><tp:taxon-name-part taxon-name-part-type="genus" reg="Plakobranchus">Plakobranchus</tp:taxon-name-part></tp:taxon-name></italic> varieties that have historically been identified as <italic><tp:taxon-name><tp:taxon-name-part taxon-name-part-type="genus" reg="Plakobranchus">Plakobranchus</tp:taxon-name-part> <tp:taxon-name-part taxon-name-part-type="species" reg="ocellatus">ocellatus</tp:taxon-name-part></tp:taxon-name></italic>, including a species almost identical and likely corresponding to <italic><tp:taxon-name><tp:taxon-name-part taxon-name-part-type="genus" reg="Plakobranchus">Plakobranchus</tp:taxon-name-part> <tp:taxon-name-part taxon-name-part-type="species" reg="noctisstellatus">noctisstellatus</tp:taxon-name-part></tp:taxon-name></italic> sp. nov. being referred to as <italic><tp:taxon-name><tp:taxon-name-part taxon-name-part-type="genus" reg="Plakobranchus">Plakobranchus</tp:taxon-name-part> <tp:taxon-name-part taxon-name-part-type="species" reg="ocellatus">ocellatus</tp:taxon-name-part></tp:taxon-name></italic> var. I. <xref ref-type="bibr" rid="B45">Meyers-Muñoz et al. (2016</xref>, Table <xref ref-type="table" rid="T2">2</xref>) also indicate that an illustration of this animal (similar to <italic><tp:taxon-name><tp:taxon-name-part taxon-name-part-type="genus" reg="Plakobranchus">Plakobranchus</tp:taxon-name-part> <tp:taxon-name-part taxon-name-part-type="species" reg="noctisstellatus">noctisstellatus</tp:taxon-name-part></tp:taxon-name></italic> sp. nov.) may have been provided by Gould (1852: pl. 26, fig. 407a–c, as <italic><tp:taxon-name><tp:taxon-name-part taxon-name-part-type="genus" reg="Placobranchus">Placobranchus</tp:taxon-name-part> <tp:taxon-name-part taxon-name-part-type="species" reg="ianthobaptus">ianthobaptus</tp:taxon-name-part></tp:taxon-name></italic>) but <xref ref-type="bibr" rid="B66">Yonow and Jensen (2018)</xref> refuted this and stated that there was no resemblance between the two. We concur, in that <italic><tp:taxon-name><tp:taxon-name-part taxon-name-part-type="genus" reg="Placobranchus">Placobranchus</tp:taxon-name-part> <tp:taxon-name-part taxon-name-part-type="species" reg="ianthobaptus">ianthobaptus</tp:taxon-name-part></tp:taxon-name></italic> can in fact be distinguished externally from <italic><tp:taxon-name><tp:taxon-name-part taxon-name-part-type="genus" reg="Plakobranchus">P.</tp:taxon-name-part> <tp:taxon-name-part taxon-name-part-type="species" reg="noctisstellatus">noctisstellatus</tp:taxon-name-part></tp:taxon-name></italic> sp. nov. by its pale brown dorsal ground colour.</p><p><italic><tp:taxon-name><tp:taxon-name-part taxon-name-part-type="genus" reg="Plakobranchus">Plakobranchus</tp:taxon-name-part> <tp:taxon-name-part taxon-name-part-type="species" reg="noctisstellatus">noctisstellatus</tp:taxon-name-part></tp:taxon-name></italic> sp. nov. is easily distinguished both externally and internally from both <italic><tp:taxon-name><tp:taxon-name-part taxon-name-part-type="genus" reg="Plakobranchus">P.</tp:taxon-name-part> <tp:taxon-name-part taxon-name-part-type="species" reg="papua">papua</tp:taxon-name-part></tp:taxon-name></italic> and <italic><tp:taxon-name><tp:taxon-name-part taxon-name-part-type="genus" reg="Plakobranchus">P.</tp:taxon-name-part> <tp:taxon-name-part taxon-name-part-type="species" reg="ocellatus">ocellatus</tp:taxon-name-part></tp:taxon-name></italic>. Externally <italic><tp:taxon-name><tp:taxon-name-part taxon-name-part-type="genus" reg="Plakobranchus">P.</tp:taxon-name-part> <tp:taxon-name-part taxon-name-part-type="species" reg="noctisstellatus">noctisstellatus</tp:taxon-name-part></tp:taxon-name></italic> sp. nov. is most easily separated from its congeners and the variants of <italic><tp:taxon-name><tp:taxon-name-part taxon-name-part-type="genus" reg="Plakobranchus">P.</tp:taxon-name-part> <tp:taxon-name-part taxon-name-part-type="species" reg="ocellatus">ocellatus</tp:taxon-name-part></tp:taxon-name></italic> by its vibrant green ground colour and electric blue rhinophores and tail, and notably the dense collections of white and electric blue spots under the parapodial flaps. The presence of non-ocellated black spots, prominent laterally, and iridescent blue spots on the green foot sole also make separation between species easy. The present study suggests that rhinophore colouration in <italic><tp:taxon-name><tp:taxon-name-part taxon-name-part-type="genus" reg="Plakobranchus">P.</tp:taxon-name-part> <tp:taxon-name-part taxon-name-part-type="species" reg="papua">papua</tp:taxon-name-part></tp:taxon-name></italic> may vary from black (as described) to deep purple with white tips such as those from Koh Tao; however, this variation remains distinct from the electric blue tips and black band found in <italic><tp:taxon-name><tp:taxon-name-part taxon-name-part-type="genus" reg="Plakobranchus">P.</tp:taxon-name-part> <tp:taxon-name-part taxon-name-part-type="species" reg="noctisstellatus">noctisstellatus</tp:taxon-name-part></tp:taxon-name></italic> sp. nov. While little information on rhinophore colouration was provided for <italic><tp:taxon-name><tp:taxon-name-part taxon-name-part-type="genus" reg="Plakobranchus">P.</tp:taxon-name-part> <tp:taxon-name-part taxon-name-part-type="species" reg="ocellatus">ocellatus</tp:taxon-name-part></tp:taxon-name></italic> upon description, the original illustrations of the species by van Hasselt (1824) do show rhinophores that are entirely white or cream, much like specimens of <italic><tp:taxon-name><tp:taxon-name-part taxon-name-part-type="genus" reg="Plakobranchus">Plakobranchus</tp:taxon-name-part> <tp:taxon-name-part taxon-name-part-type="species" reg="ocellatus">ocellatus</tp:taxon-name-part></tp:taxon-name></italic> from Koh Tao. The range in rhinophore colouration of different morphs and synonyms of <italic><tp:taxon-name><tp:taxon-name-part taxon-name-part-type="genus" reg="Plakobranchus">P.</tp:taxon-name-part> <tp:taxon-name-part taxon-name-part-type="species" reg="ocellatus">ocellatus</tp:taxon-name-part></tp:taxon-name></italic> vary from white to purple tips or bands and black lines along rhinophore edges, all of which differ from <italic><tp:taxon-name><tp:taxon-name-part taxon-name-part-type="genus" reg="Plakobranchus">P.</tp:taxon-name-part> <tp:taxon-name-part taxon-name-part-type="species" reg="noctisstellatus">noctisstellatus</tp:taxon-name-part></tp:taxon-name></italic> sp. nov. While <italic><tp:taxon-name><tp:taxon-name-part taxon-name-part-type="genus" reg="Placobranchus">Placobranchus</tp:taxon-name-part> <tp:taxon-name-part taxon-name-part-type="species" reg="guttatus">guttatus</tp:taxon-name-part></tp:taxon-name></italic> Stimpson, 1855 was described as bearing a very similar dorsal colour of dark olive, the species was also described as having green ocellated spots with white rings, which are absent from <italic><tp:taxon-name><tp:taxon-name-part taxon-name-part-type="genus" reg="Plakobranchus">P.</tp:taxon-name-part> <tp:taxon-name-part taxon-name-part-type="species" reg="noctisstellatus">noctisstellatus</tp:taxon-name-part></tp:taxon-name></italic> sp. nov.</p><p>The reproductive system of <italic><tp:taxon-name><tp:taxon-name-part taxon-name-part-type="genus" reg="Plakobranchus">P.</tp:taxon-name-part> <tp:taxon-name-part taxon-name-part-type="species" reg="ocellatus">ocellatus</tp:taxon-name-part></tp:taxon-name></italic> is distinguished from that of <italic><tp:taxon-name><tp:taxon-name-part taxon-name-part-type="genus" reg="Plakobranchus">P.</tp:taxon-name-part> <tp:taxon-name-part taxon-name-part-type="species" reg="noctisstellatus">noctisstellatus</tp:taxon-name-part></tp:taxon-name></italic> sp. nov. by having two bursae copulatrix, a bilobed mucus gland (not rounded), and much smaller ovotestis (follicles). Compared to that of <italic><tp:taxon-name><tp:taxon-name-part taxon-name-part-type="genus" reg="Plakobranchus">P.</tp:taxon-name-part> <tp:taxon-name-part taxon-name-part-type="species" reg="papua">papua</tp:taxon-name-part></tp:taxon-name></italic>, the reproductive system of <italic><tp:taxon-name><tp:taxon-name-part taxon-name-part-type="genus" reg="Plakobranchus">P.</tp:taxon-name-part> <tp:taxon-name-part taxon-name-part-type="species" reg="noctisstellatus">noctisstellatus</tp:taxon-name-part></tp:taxon-name></italic> sp. nov. shows a smaller stylet and much larger acorn-shaped penial bulb, lacking the groove observed in <italic><tp:taxon-name><tp:taxon-name-part taxon-name-part-type="genus" reg="Plakobranchus">P.</tp:taxon-name-part> <tp:taxon-name-part taxon-name-part-type="species" reg="papua">papua</tp:taxon-name-part></tp:taxon-name></italic>; a curved vas deferens that rapidly decreases in thickness to become convoluted and connects to the ovotestis, the bursa copulatrix and the ampulla, that <xref ref-type="bibr" rid="B45">Meyers-Muñoz et al. (2016)</xref> identify as a second bursa copulatrix; the ovotestis, which <xref ref-type="bibr" rid="B45">Meyers-Muñoz et al. (2016)</xref> call follicles are much larger in <italic><tp:taxon-name><tp:taxon-name-part taxon-name-part-type="genus" reg="Plakobranchus">P.</tp:taxon-name-part> <tp:taxon-name-part taxon-name-part-type="species" reg="noctisstellatus">noctisstellatus</tp:taxon-name-part></tp:taxon-name></italic> sp. nov.</p><p>The number of radular teeth seen in <italic><tp:taxon-name><tp:taxon-name-part taxon-name-part-type="genus" reg="Plakobranchus">P.</tp:taxon-name-part> <tp:taxon-name-part taxon-name-part-type="species" reg="noctisstellatus">noctisstellatus</tp:taxon-name-part></tp:taxon-name></italic> appears similar to those of its congeners with eight in the ascending limb (eight in <italic><tp:taxon-name><tp:taxon-name-part taxon-name-part-type="genus" reg="Plakobranchus">P.</tp:taxon-name-part> <tp:taxon-name-part taxon-name-part-type="species" reg="papua">papua</tp:taxon-name-part></tp:taxon-name></italic> and 7–11 in <italic><tp:taxon-name><tp:taxon-name-part taxon-name-part-type="genus" reg="Plakobranchus">P.</tp:taxon-name-part> <tp:taxon-name-part taxon-name-part-type="species" reg="ocellatus">ocellatus</tp:taxon-name-part></tp:taxon-name></italic><italic>s. l.</italic>) and ten in the descending limb (seven in <italic><tp:taxon-name><tp:taxon-name-part taxon-name-part-type="genus" reg="Plakobranchus">P.</tp:taxon-name-part> <tp:taxon-name-part taxon-name-part-type="species" reg="papua">papua</tp:taxon-name-part></tp:taxon-name></italic> and 7–9 in <italic><tp:taxon-name><tp:taxon-name-part taxon-name-part-type="genus" reg="Plakobranchus">P.</tp:taxon-name-part> <tp:taxon-name-part taxon-name-part-type="species" reg="ocellatus">ocellatus</tp:taxon-name-part></tp:taxon-name></italic><italic>s. l.</italic>). The number of denticles per radular tooth seen in <italic><tp:taxon-name><tp:taxon-name-part taxon-name-part-type="genus" reg="Plakobranchus">P.</tp:taxon-name-part> <tp:taxon-name-part taxon-name-part-type="species" reg="noctisstellatus">noctisstellatus</tp:taxon-name-part></tp:taxon-name></italic> sp. nov. (12 or 13) fits within the range of species described thus far (10–14 in <italic><tp:taxon-name><tp:taxon-name-part taxon-name-part-type="genus" reg="Plakobranchus">P.</tp:taxon-name-part> <tp:taxon-name-part taxon-name-part-type="species" reg="papua">papua</tp:taxon-name-part></tp:taxon-name></italic> and 10–13 in <italic><tp:taxon-name><tp:taxon-name-part taxon-name-part-type="genus" reg="Plakobranchus">P.</tp:taxon-name-part> <tp:taxon-name-part taxon-name-part-type="species" reg="ocellatus">ocellatus</tp:taxon-name-part></tp:taxon-name></italic><italic>s. l.</italic>); however, the overall shape of the teeth appears to show some variation among the species. The teeth of <italic><tp:taxon-name><tp:taxon-name-part taxon-name-part-type="genus" reg="Plakobranchus">P.</tp:taxon-name-part> <tp:taxon-name-part taxon-name-part-type="species" reg="noctisstellatus">noctisstellatus</tp:taxon-name-part></tp:taxon-name></italic> sp. nov. have striations and are more curved than those of <italic><tp:taxon-name><tp:taxon-name-part taxon-name-part-type="genus" reg="Plakobranchus">P.</tp:taxon-name-part> <tp:taxon-name-part taxon-name-part-type="species" reg="papua">papua</tp:taxon-name-part></tp:taxon-name></italic>, which in turn was described to have teeth that appeared to be more arched than those of <italic><tp:taxon-name><tp:taxon-name-part taxon-name-part-type="genus" reg="Plakobranchus">P.</tp:taxon-name-part> <tp:taxon-name-part taxon-name-part-type="species" reg="ocellatus">ocellatus</tp:taxon-name-part></tp:taxon-name></italic> by <xref ref-type="bibr" rid="B6">Bergh (1873)</xref> and <xref ref-type="bibr" rid="B29">Jensen (1997)</xref>. Additionally, the denticles seen in the <abbrev xmlns:xlink="http://www.w3.org/1999/xlink" xlink:title="scanning electron microscope" id="ABBRID0E6UCI" xlink:type="simple">SEM</abbrev> image of <italic><tp:taxon-name><tp:taxon-name-part taxon-name-part-type="genus" reg="Plakobranchus">P.</tp:taxon-name-part> <tp:taxon-name-part taxon-name-part-type="species" reg="ocellatus">ocellatus</tp:taxon-name-part></tp:taxon-name></italic> by <xref ref-type="bibr" rid="B27">Jensen (1992)</xref> are more prominent and proportionally larger than those seen in <italic><tp:taxon-name><tp:taxon-name-part taxon-name-part-type="genus" reg="Plakobranchus">P.</tp:taxon-name-part> <tp:taxon-name-part taxon-name-part-type="species" reg="noctisstellatus">noctisstellatus</tp:taxon-name-part></tp:taxon-name></italic> sp. nov., which seem to be more uniform and regular in appearance. It should be noted that van Hasselt (1824) provided no information on the radula of <italic><tp:taxon-name><tp:taxon-name-part taxon-name-part-type="genus" reg="Plakobranchus">P.</tp:taxon-name-part> <tp:taxon-name-part taxon-name-part-type="species" reg="ocellatus">ocellatus</tp:taxon-name-part></tp:taxon-name></italic> in the original description. Additionally, there appears to be significant plasticity in radular morphology based on diet in numerous species of <tp:taxon-name><tp:taxon-name-part taxon-name-part-type="order">Sacoglossa</tp:taxon-name-part></tp:taxon-name> (<xref ref-type="bibr" rid="B28">Jensen 1993</xref>), but conclusive evidence pertaining to the diet of <italic><tp:taxon-name><tp:taxon-name-part taxon-name-part-type="genus" reg="Plakobranchus">P.</tp:taxon-name-part> <tp:taxon-name-part taxon-name-part-type="species" reg="noctisstellatus">noctisstellatus</tp:taxon-name-part></tp:taxon-name></italic> sp. nov. could not be obtained and thus requires further investigation. At Koh Tao, there are significant differences in the ecology of <italic><tp:taxon-name><tp:taxon-name-part taxon-name-part-type="genus" reg="Plakobranchus">P.</tp:taxon-name-part> <tp:taxon-name-part taxon-name-part-type="species" reg="noctisstellatus">noctisstellatus</tp:taxon-name-part></tp:taxon-name></italic> when compared to <italic><tp:taxon-name><tp:taxon-name-part taxon-name-part-type="genus" reg="Plakobranchus">P.</tp:taxon-name-part> <tp:taxon-name-part taxon-name-part-type="species" reg="papua">papua</tp:taxon-name-part></tp:taxon-name></italic> and <italic><tp:taxon-name><tp:taxon-name-part taxon-name-part-type="genus" reg="Plakobranchus">P.</tp:taxon-name-part> <tp:taxon-name-part taxon-name-part-type="species" reg="ocellatus">ocellatus</tp:taxon-name-part></tp:taxon-name></italic>. While the former exists exclusively in the deeper soft sediment habitats of the island, the latter species are mostly observed among coral reefs and reef flats closer to shore and the soft sediments therein.</p><p>Many of these points and observations were also made in the most recent documentation of <italic><tp:taxon-name><tp:taxon-name-part taxon-name-part-type="genus" reg="Plakobranchus">P.</tp:taxon-name-part> <tp:taxon-name-part taxon-name-part-type="species" reg="noctisstellatus">noctisstellatus</tp:taxon-name-part></tp:taxon-name></italic> sp. nov. (as <italic><tp:taxon-name><tp:taxon-name-part taxon-name-part-type="genus" reg="Plakobranchus">Plakobranchus</tp:taxon-name-part></tp:taxon-name></italic> sp.), where <xref ref-type="bibr" rid="B66">Yonow and Jensen (2018)</xref> also provided a tabulation comparing the morphology of all species thus far synonymised with <italic><tp:taxon-name><tp:taxon-name-part taxon-name-part-type="genus" reg="Plakobranchus">P.</tp:taxon-name-part> <tp:taxon-name-part taxon-name-part-type="species" reg="ocellatus">ocellatus</tp:taxon-name-part></tp:taxon-name></italic>. Including their sightings, most observations recorded for specimens most likely being <italic><tp:taxon-name><tp:taxon-name-part taxon-name-part-type="genus" reg="Plakobranchus">P.</tp:taxon-name-part> <tp:taxon-name-part taxon-name-part-type="species" reg="noctisstellatus">noctisstellatus</tp:taxon-name-part></tp:taxon-name></italic> sp. nov. are from Indonesia, with <xref ref-type="bibr" rid="B19">Gosliner et al. (2008)</xref> also recording the species from Vanuatu; therefore, specimens from the Gulf of Thailand represent the western-most range of the species so far.</p></tp:treatment-sec><tp:treatment-sec><!--Section generated to contain objects referenced in tp:taxon-treatment.--><fig id="F6" position="float" orientation="portrait"><object-id xmlns:xlink="http://www.w3.org/1999/xlink" content-type="doi" xlink:type="simple">10.3897/zookeys.969.52941.figure6</object-id><object-id xmlns:xlink="http://www.w3.org/1999/xlink" content-type="arpha" xlink:type="simple">6042E085-F47A-5A70-BB27-6E559505C25A</object-id><label>Figure 6.</label><caption><p>Living specimens of <italic><tp:taxon-name><tp:taxon-name-part taxon-name-part-type="genus" reg="Plakobranchus">Plakobranchus</tp:taxon-name-part> <tp:taxon-name-part taxon-name-part-type="species" reg="noctisstellatus">noctisstellatus</tp:taxon-name-part></tp:taxon-name></italic> sp. nov. from Koh Tao. <bold>A</bold> 21 mm (photograph by Pau Urgell Plaza) <bold>B</bold> 15 mm <bold>C, D</bold> (paratype) 31 mm.</p></caption><graphic xmlns:xlink="http://www.w3.org/1999/xlink" xlink:href="zookeys-969-085-g006.jpg" position="float" orientation="portrait" xlink:type="simple" id="oo_454248.jpg"><uri content-type="original_file" xlink:type="simple">https://binary.pensoft.net/fig/454248</uri></graphic></fig><fig id="F10" position="float" orientation="portrait"><object-id xmlns:xlink="http://www.w3.org/1999/xlink" content-type="doi" xlink:type="simple">10.3897/zookeys.969.52941.figure10</object-id><object-id xmlns:xlink="http://www.w3.org/1999/xlink" content-type="arpha" xlink:type="simple">B3D536E3-948F-51B1-A87E-CB3EBA44470D</object-id><label>Figure 10.</label><caption><p><abbrev xmlns:xlink="http://www.w3.org/1999/xlink" xlink:title="scanning electron microscope" id="ABBRID0E5JDI" xlink:type="simple">SEM</abbrev> images of radulae of <italic><tp:taxon-name><tp:taxon-name-part taxon-name-part-type="genus" reg="Elysia">Elysia</tp:taxon-name-part> <tp:taxon-name-part taxon-name-part-type="species" reg="aowthai">aowthai</tp:taxon-name-part></tp:taxon-name></italic> sp. nov. and <italic><tp:taxon-name><tp:taxon-name-part taxon-name-part-type="genus" reg="Plakobranchus">Plakobranchus</tp:taxon-name-part> <tp:taxon-name-part taxon-name-part-type="species" reg="noctisstellatus">noctisstellatus</tp:taxon-name-part></tp:taxon-name></italic> sp. nov. <bold>A–C</bold><italic><tp:taxon-name><tp:taxon-name-part taxon-name-part-type="genus" reg="Elysia">Elysia</tp:taxon-name-part> <tp:taxon-name-part taxon-name-part-type="species" reg="aowthai">aowthai</tp:taxon-name-part></tp:taxon-name></italic> sp. nov., Koh Tao, Thailand, 15 mm alive <bold>A</bold> general view of the radula without the ascus <bold>B</bold> active teeth from the radula with smooth cutting edge <bold>C</bold> sixth teeth of the descending series with denticulated cutting edge <bold>D–F</bold><italic><tp:taxon-name><tp:taxon-name-part taxon-name-part-type="genus" reg="Plakobranchus">Plakobranchus</tp:taxon-name-part> <tp:taxon-name-part taxon-name-part-type="species" reg="noctisstellatus">noctisstellatus</tp:taxon-name-part></tp:taxon-name></italic> sp. nov. Koh Tao, Thailand, 21 mm alive <bold>D</bold> general view of the radula without the ascus <bold>E</bold> lateral view of the descending series <bold>F</bold> detail of the cutting edge of a tooth.</p></caption><graphic xmlns:xlink="http://www.w3.org/1999/xlink" xlink:href="zookeys-969-085-g010.jpg" position="float" orientation="portrait" xlink:type="simple" id="oo_454252.jpg"><uri content-type="original_file" xlink:type="simple">https://binary.pensoft.net/fig/454252</uri></graphic></fig><table-wrap id="T2" position="float" orientation="portrait"><label>Table 2.</label><caption><p>Distance values within and between clades corresponding to the <abbrev xmlns:xlink="http://www.w3.org/1999/xlink" xlink:title="cytochrome c oxidase subunit I" id="ABBRID0EBFAI" xlink:type="simple">COI</abbrev> phylogeny of <italic><tp:taxon-name><tp:taxon-name-part taxon-name-part-type="genus" reg="Plakobranchus">Plakobranchus</tp:taxon-name-part></tp:taxon-name></italic>.</p></caption><table id="TID0ENXCI" rules="all"><tbody><tr><th rowspan="1" colspan="1">Clade</th><th rowspan="1" colspan="1">In-clade min</th><th rowspan="1" colspan="1">In-clade max</th><th rowspan="1" colspan="1">Out-clade min</th></tr><tr><td rowspan="1" colspan="1">A</td><td rowspan="1" colspan="1">0%</td><td rowspan="1" colspan="1">4%</td><td rowspan="1" colspan="1">10%</td></tr><tr><td rowspan="1" colspan="1">B</td><td rowspan="1" colspan="1">–</td><td rowspan="1" colspan="1">1%</td><td rowspan="1" colspan="1">9%</td></tr><tr><td rowspan="1" colspan="1">C</td><td rowspan="1" colspan="1">0%</td><td rowspan="1" colspan="1">2%</td><td rowspan="1" colspan="1">10%</td></tr><tr><td rowspan="1" colspan="1">D</td><td rowspan="1" colspan="1">–</td><td rowspan="1" colspan="1">–</td><td rowspan="1" colspan="1">7%</td></tr><tr><td rowspan="1" colspan="1">E</td><td rowspan="1" colspan="1">0%</td><td rowspan="1" colspan="1">2%</td><td rowspan="1" colspan="1">7%</td></tr><tr><td rowspan="1" colspan="1">F</td><td rowspan="1" colspan="1">1%</td><td rowspan="1" colspan="1">6%</td><td rowspan="1" colspan="1">8%</td></tr><tr><td rowspan="1" colspan="1">G</td><td rowspan="1" colspan="1">0%</td><td rowspan="1" colspan="1">1%</td><td rowspan="1" colspan="1">7%</td></tr><tr><td rowspan="1" colspan="1">H</td><td rowspan="1" colspan="1">1%</td><td rowspan="1" colspan="1">3%</td><td rowspan="1" colspan="1">9%</td></tr><tr><td rowspan="1" colspan="1">I</td><td rowspan="1" colspan="1">0%</td><td rowspan="1" colspan="1">0%</td><td rowspan="1" colspan="1">12%</td></tr></tbody></table></table-wrap></tp:treatment-sec><ref-list><ref id="B12"><mixed-citation xmlns:xlink="http://www.w3.org/1999/xlink" xlink:type="simple"><person-group><name name-style="western"><surname>Coleman</surname><given-names>N</given-names></name></person-group> (<year>2008</year>) <source>Nudibranchs Encyclopedia: catalogue of Asia/Indo-Pacific sea slugs.</source><publisher-name>Neville Coleman’s Underwater Geographic Pty Ltd.</publisher-name>, <publisher-loc>Springwood</publisher-loc>, <size units="page">416 pp</size>.</mixed-citation></ref><ref id="B19"><mixed-citation xmlns:xlink="http://www.w3.org/1999/xlink" xlink:type="simple"><person-group><name name-style="western"><surname>Gosliner</surname><given-names>TM</given-names></name><name name-style="western"><surname>Behrens</surname><given-names>D</given-names></name><name name-style="western"><surname>Valdés</surname><given-names>Á</given-names></name></person-group> (<year>2008</year>) <source>Indo-Pacific nudibranchs and sea slugs: a field guide to the world’s most diverse fauna. Sea Challengers Natural History Books.</source><publisher-name>, Gig Harbor</publisher-name>, <publisher-loc>WA</publisher-loc>, <size units="page">425 pp</size>.</mixed-citation></ref><ref id="B20"><mixed-citation xmlns:xlink="http://www.w3.org/1999/xlink" xlink:type="simple"><person-group><name name-style="western"><surname>Gosliner</surname><given-names>TM</given-names></name><name name-style="western"><surname>Valdés</surname><given-names>A</given-names></name><name name-style="western"><surname>Behrens</surname><given-names>D</given-names></name></person-group> (<year>2015</year>) <source>Nudibranch &amp; sea slug identification – Indo-Pacific.</source><publisher-name>New World Publications</publisher-name>, <publisher-loc>Jacksonville</publisher-loc>, <size units="page">408 pp</size>.</mixed-citation></ref><ref id="B45"><mixed-citation xmlns:xlink="http://www.w3.org/1999/xlink" xlink:type="simple"><person-group><name name-style="western"><surname>Meyers-Muñoz</surname><given-names>MA</given-names></name><name name-style="western"><surname>van der Velde</surname><given-names>G</given-names></name><name name-style="western"><surname>van der Meij</surname><given-names>SET</given-names></name><name name-style="western"><surname>Stoffels</surname><given-names>BEMW</given-names></name><name name-style="western"><surname>van Alen</surname><given-names>T</given-names></name><name name-style="western"><surname>Tuti</surname><given-names>Y</given-names></name><name name-style="western"><surname>Hoeksema</surname><given-names>BW</given-names></name></person-group> (<year>2016</year>) The phylogenetic position of a new species of <italic><tp:taxon-name><tp:taxon-name-part taxon-name-part-type="genus">Plakobranchus</tp:taxon-name-part></tp:taxon-name></italic> from West Papua, Indonesia (<tp:taxon-name><tp:taxon-name-part taxon-name-part-type="phylum">Mollusca</tp:taxon-name-part></tp:taxon-name>, <tp:taxon-name><tp:taxon-name-part taxon-name-part-type="subclass">Opisthobranchia</tp:taxon-name-part></tp:taxon-name>, <tp:taxon-name><tp:taxon-name-part taxon-name-part-type="order">Sacoglossa</tp:taxon-name-part></tp:taxon-name>). ZooKeys 594: 98. <ext-link xlink:type="simple" ext-link-type="doi" xlink:href="10.3897/zookeys.594.5954">https://doi.org/10.3897/zookeys.594.5954</ext-link></mixed-citation></ref><ref id="B66"><mixed-citation xmlns:xlink="http://www.w3.org/1999/xlink" xlink:type="simple"><person-group><name name-style="western"><surname>Yonow</surname><given-names>N</given-names></name><name name-style="western"><surname>Jensen</surname><given-names>KR</given-names></name></person-group> (<year>2018</year>) <article-title>Results of the Rumphius Biohistorical Expedition to Ambon (1990). Part 17. The <tp:taxon-name><tp:taxon-name-part taxon-name-part-type="order">Cephalaspidea</tp:taxon-name-part></tp:taxon-name>, <tp:taxon-name><tp:taxon-name-part taxon-name-part-type="order">Anaspidea</tp:taxon-name-part></tp:taxon-name>, Pleurobranchida, and <tp:taxon-name><tp:taxon-name-part taxon-name-part-type="order">Sacoglossa</tp:taxon-name-part></tp:taxon-name> (<tp:taxon-name><tp:taxon-name-part taxon-name-part-type="phylum">Mollusca</tp:taxon-name-part></tp:taxon-name>: <tp:taxon-name><tp:taxon-name-part taxon-name-part-type="class">Gastropoda</tp:taxon-name-part></tp:taxon-name>: <tp:taxon-name><tp:taxon-name-part taxon-name-part-type="superorder">Heterobranchia</tp:taxon-name-part></tp:taxon-name>).</article-title><source>Archiv für Molluskenkunde International Journal of Malacology</source><volume>147</volume>: <fpage>1</fpage>–<lpage>48</lpage>. <ext-link xlink:type="simple" ext-link-type="doi" xlink:href="10.1127/arch.moll/147/001-048">https://doi.org/10.1127/arch.moll/147/001-048</ext-link></mixed-citation></ref><ref id="B6"><mixed-citation xmlns:xlink="http://www.w3.org/1999/xlink" xlink:type="simple"><person-group><name name-style="western"><surname>Bergh</surname><given-names>R</given-names></name></person-group> (<year>1873</year>) <article-title>Neue Nacktschnecken der Südsee, malacologische Untersuchungen.</article-title><source>Journal des Museum Godeffroy</source><volume>1</volume>: <fpage>65</fpage>–<lpage>96</lpage>. <ext-link xlink:type="simple" ext-link-type="doi" xlink:href="10.5962/bhl.title.10280">https://doi.org/10.5962/bhl.title.10280</ext-link></mixed-citation></ref><ref id="B29"><mixed-citation xmlns:xlink="http://www.w3.org/1999/xlink" xlink:type="simple"><person-group><name name-style="western"><surname>Jensen</surname><given-names>KR</given-names></name></person-group> (<year>1997</year>) <source>Sacoglossernes systematik, fylogeni og evolution (<tp:taxon-name><tp:taxon-name-part taxon-name-part-type="phylum">Mollusca</tp:taxon-name-part></tp:taxon-name>, <tp:taxon-name><tp:taxon-name-part taxon-name-part-type="subclass">Opisthobranchia</tp:taxon-name-part></tp:taxon-name>). (Systematics, phylogeny and evolution of the <tp:taxon-name><tp:taxon-name-part taxon-name-part-type="order">Sacoglossa</tp:taxon-name-part></tp:taxon-name> (<tp:taxon-name><tp:taxon-name-part taxon-name-part-type="phylum">Mollusca</tp:taxon-name-part></tp:taxon-name>, <tp:taxon-name><tp:taxon-name-part taxon-name-part-type="subclass">Opisthobranchia</tp:taxon-name-part></tp:taxon-name>).</source><publisher-name>Vestjydsk Forlag</publisher-name>, <publisher-loc>Copenhagen</publisher-loc>, <size units="page">94 pp</size>.</mixed-citation></ref><ref id="B27"><mixed-citation xmlns:xlink="http://www.w3.org/1999/xlink" xlink:type="simple"><person-group><name name-style="western"><surname>Jensen</surname><given-names>KR</given-names></name></person-group> (<year>1992</year>) <article-title>Anatomy of some Indo-Pacific <tp:taxon-name><tp:taxon-name-part taxon-name-part-type="family">Elysiidae</tp:taxon-name-part></tp:taxon-name> (<tp:taxon-name><tp:taxon-name-part taxon-name-part-type="subclass">Opisthobranchia</tp:taxon-name-part></tp:taxon-name>: <tp:taxon-name><tp:taxon-name-part taxon-name-part-type="order">Sacoglossa</tp:taxon-name-part></tp:taxon-name> (= Ascoglossa)), with a discussion of the generic division and phylogeny.</article-title><source>Journal of Molluscan Studies</source><volume>58</volume>: <fpage>257</fpage>–<lpage>296</lpage>. <ext-link xlink:type="simple" ext-link-type="doi" xlink:href="10.1093/mollus/58.3.257">https://doi.org/10.1093/mollus/58.3.257</ext-link></mixed-citation></ref><ref id="B28"><mixed-citation xmlns:xlink="http://www.w3.org/1999/xlink" xlink:type="simple"><person-group><name name-style="western"><surname>Jensen</surname><given-names>KR</given-names></name></person-group> (<year>1993</year>) <article-title>Morphological adaptations and plasticity of radular teeth of the <tp:taxon-name><tp:taxon-name-part taxon-name-part-type="order">Sacoglossa</tp:taxon-name-part></tp:taxon-name> (= Ascoglossa) (<tp:taxon-name><tp:taxon-name-part taxon-name-part-type="phylum">Mollusca</tp:taxon-name-part></tp:taxon-name>: <tp:taxon-name><tp:taxon-name-part taxon-name-part-type="subclass">Opisthobranchia</tp:taxon-name-part></tp:taxon-name>) in relation to their food plants.</article-title><source>Biological Journal of the Linnean Society</source><volume>48</volume>: <fpage>135</fpage>–<lpage>155</lpage>. <ext-link xlink:type="simple" ext-link-type="doi" xlink:href="10.1111/j.1095-8312.1993.tb00883.x">https://doi.org/10.1111/j.1095-8312.1993.tb00883.x</ext-link></mixed-citation></ref></ref-list></tp:taxon-treatment>
