# Supplementary material for: On the Plakobranchidae (Gastropoda, Sacoglossa) from soft sediment habitats of Koh Tao, Gulf of Thailand, with descriptions of two new species
Source: Zookeys. 2020 Sep 17;969:85–121. doi: 10.3897/zookeys.969.52941 (PMC7515966; doi:10.3897/zookeys.969.52941)
Supplement: XML Treatment for Elysia [file zookeys.969.52941-treatment5.xml]

<!DOCTYPE tp:taxon-treatment
  PUBLIC "-//TaxonX//DTD Taxonomic Treatment Publishing DTD v0 20100105//EN" "tax-treatment-NSO.dtd">
<tp:taxon-treatment xmlns:tp="http://www.plazi.org/taxpub"><tp:treatment-meta><kwd-group><label>Taxon classification</label><kwd><named-content xmlns:xlink="http://www.w3.org/1999/xlink" content-type="kingdom">Animalia</named-content></kwd><kwd><named-content xmlns:xlink="http://www.w3.org/1999/xlink" content-type="order">Sacoglossa</named-content></kwd><kwd><named-content xmlns:xlink="http://www.w3.org/1999/xlink" content-type="family">Plakobranchidae</named-content></kwd></kwd-group><mixed-citation publication-type="journal"><person-group><name><surname>Mehrotra</surname><given-names>Rahul</given-names></name><name><surname>Gutiérrez</surname><given-names>Manuel Caballer</given-names></name><name><surname>Scott</surname><given-names>Chad M.</given-names></name><name><surname>Arnold</surname><given-names>Spencer</given-names></name><name><surname>Monchanin</surname><given-names>Coline</given-names></name><name><surname>Chavanich</surname><given-names>Suchana</given-names></name></person-group><article-title>On the <tp:taxon-name><tp:taxon-name-part taxon-name-part-type="family">Plakobranchidae</tp:taxon-name-part></tp:taxon-name> (<tp:taxon-name><tp:taxon-name-part taxon-name-part-type="class">Gastropoda</tp:taxon-name-part></tp:taxon-name>, <tp:taxon-name><tp:taxon-name-part taxon-name-part-type="order">Sacoglossa</tp:taxon-name-part></tp:taxon-name>) from soft sediment habitats of Koh Tao, Gulf of Thailand, with descriptions of two new species</article-title><source>Zookeys</source><day>17</day><month>9</month><year>2020</year><volume>969</volume><fpage>85</fpage><lpage>121</lpage><pub-id pub-id-type="doi">10.3897/zookeys.969.52941</pub-id></mixed-citation></tp:treatment-meta><tp:nomenclature><label>Genus</label><tp:taxon-name><object-id xmlns:xlink="http://www.w3.org/1999/xlink" content-type="arpha" xlink:type="simple">E4F370FC-DFDF-5EEF-A9FF-81CCE912E11C</object-id>
                <tp:taxon-name-part taxon-name-part-type="genus" reg="Elysia">Elysia</tp:taxon-name-part>
              </tp:taxon-name><tp:taxon-authority>Risso, 1818</tp:taxon-authority></tp:nomenclature><tp:treatment-sec sec-type="diagnosis" id="SECID0EP1CI"><title>Diagnosis.</title><p>Body smooth to papillate, with parapodia that may cover much of the dorsal surface; however, parapodia can be highly variable and may not be held close to the body. Head differentiated from the body with eyes behind dorsal rhinophores. Dorsal sinuses usually branched, anus anterodorsal, reproductive system pseudo-diaulic or triaulic, penis normally unarmed although a hollow apical stylet may be present. Radular teeth blade-shaped ranging from denticulate to smooth.</p></tp:treatment-sec></tp:taxon-treatment>
