# Supplementary material for: On the Plakobranchidae (Gastropoda, Sacoglossa) from soft sediment habitats of Koh Tao, Gulf of Thailand, with descriptions of two new species
Source: Zookeys. 2020 Sep 17;969:85–121. doi: 10.3897/zookeys.969.52941 (PMC7515966; doi:10.3897/zookeys.969.52941)
Supplement: XML Treatment for Elysia aowthai [file zookeys.969.52941-treatment6.xml]

<!DOCTYPE tp:taxon-treatment
  PUBLIC "-//TaxonX//DTD Taxonomic Treatment Publishing DTD v0 20100105//EN" "tax-treatment-NSO.dtd">
<tp:taxon-treatment xmlns:tp="http://www.plazi.org/taxpub"><tp:treatment-meta><kwd-group><label>Taxon classification</label><kwd><named-content xmlns:xlink="http://www.w3.org/1999/xlink" content-type="kingdom">Animalia</named-content></kwd><kwd><named-content xmlns:xlink="http://www.w3.org/1999/xlink" content-type="order">Sacoglossa</named-content></kwd><kwd><named-content xmlns:xlink="http://www.w3.org/1999/xlink" content-type="family">Plakobranchidae</named-content></kwd></kwd-group><mixed-citation publication-type="journal"><person-group><name><surname>Mehrotra</surname><given-names>Rahul</given-names></name><name><surname>Gutiérrez</surname><given-names>Manuel Caballer</given-names></name><name><surname>Scott</surname><given-names>Chad M.</given-names></name><name><surname>Arnold</surname><given-names>Spencer</given-names></name><name><surname>Monchanin</surname><given-names>Coline</given-names></name><name><surname>Chavanich</surname><given-names>Suchana</given-names></name></person-group><article-title>On the <tp:taxon-name><tp:taxon-name-part taxon-name-part-type="family">Plakobranchidae</tp:taxon-name-part></tp:taxon-name> (<tp:taxon-name><tp:taxon-name-part taxon-name-part-type="class">Gastropoda</tp:taxon-name-part></tp:taxon-name>, <tp:taxon-name><tp:taxon-name-part taxon-name-part-type="order">Sacoglossa</tp:taxon-name-part></tp:taxon-name>) from soft sediment habitats of Koh Tao, Gulf of Thailand, with descriptions of two new species</article-title><source>Zookeys</source><day>17</day><month>9</month><year>2020</year><volume>969</volume><fpage>85</fpage><lpage>121</lpage><pub-id pub-id-type="doi">10.3897/zookeys.969.52941</pub-id></mixed-citation></tp:treatment-meta><tp:nomenclature><tp:taxon-name><object-id xmlns:xlink="http://www.w3.org/1999/xlink" content-type="arpha" xlink:type="simple">81D627CF-B6F2-5DAC-B7D6-176DAF029B44</object-id>
                <tp:taxon-name-part taxon-name-part-type="genus" reg="Elysia">Elysia</tp:taxon-name-part>
                <tp:taxon-name-part taxon-name-part-type="species" reg="aowthai">aowthai</tp:taxon-name-part>
                <object-id xmlns:xlink="http://www.w3.org/1999/xlink" content-type="zoobank" xlink:type="simple">http://zoobank.org/2605D690-FD7A-4830-8CD6-5474C050DB26</object-id>
              </tp:taxon-name><tp:taxon-status xmlns:xlink="http://www.w3.org/1999/xlink" xlink:type="simple">sp. nov.</tp:taxon-status><xref ref-type="fig" rid="F8">Figures 8F–J</xref><xref ref-type="fig" rid="F9">, 9</xref><xref ref-type="fig" rid="F10">, 10A–C</xref><xref ref-type="fig" rid="F11">, 11</xref><tp:nomenclature-citation-list><tp:nomenclature-citation><tp:taxon-name>
                    <tp:taxon-name-part taxon-name-part-type="genus" reg="Elysia">Elysia</tp:taxon-name-part> <tp:taxon-name-part taxon-name-part-type="uncertainty-rank">cf.</tp:taxon-name-part> <tp:taxon-name-part taxon-name-part-type="species" reg="japonica">japonica</tp:taxon-name-part></tp:taxon-name><comment>: <xref ref-type="bibr" rid="B4">Bass 2006</xref> (Guam)</comment></tp:nomenclature-citation><tp:nomenclature-citation><tp:taxon-name>
                    <tp:taxon-name-part taxon-name-part-type="genus" reg="Elysia">Elysia</tp:taxon-name-part> <tp:taxon-name-part taxon-name-part-type="species" reg="amakusana">amakusana</tp:taxon-name-part></tp:taxon-name><comment>: <xref ref-type="bibr" rid="B64">Wägele et al. 2010</xref> (Lizard Island, Australia)</comment></tp:nomenclature-citation><tp:nomenclature-citation><tp:taxon-name>
                    <tp:taxon-name-part taxon-name-part-type="genus" reg="Elysia">Elysia</tp:taxon-name-part>
                  </tp:taxon-name><comment>sp. 1: <xref ref-type="bibr" rid="B42">Mehrotra and Scott 2016</xref>: fig. 2B, C (Koh Tao, Thailand)</comment></tp:nomenclature-citation><tp:nomenclature-citation><tp:taxon-name>
                    <tp:taxon-name-part taxon-name-part-type="genus" reg="Elysia">Elysia</tp:taxon-name-part> <tp:taxon-name-part taxon-name-part-type="uncertainty-rank">cf.</tp:taxon-name-part> <tp:taxon-name-part taxon-name-part-type="species" reg="japonica">japonica</tp:taxon-name-part></tp:taxon-name><comment>: <xref ref-type="bibr" rid="B41">Mehrotra et al. 2019</xref>: fig. 1C (Koh Tao, Thailand)</comment></tp:nomenclature-citation></tp:nomenclature-citation-list></tp:nomenclature><tp:treatment-sec sec-type="type material" id="SECID0EU5CI"><title>Type material.</title><p><bold><italic>Holotype</italic></bold>: adult, 14 mm long (alive), collected from soft sediment habitats at 12 m depth, Leuk Bay (type locality) <named-content xmlns:xlink="http://www.w3.org/1999/xlink" content-type="dwc:verbatimCoordinates" xlink:type="simple"><named-content content-type="geo-json" specific-use="{&#34;type&#34;:&#34;Point&#34;,&#34;coordinates&#34;:[99.842461,10.070897]}" id="NCID0EC6CI" xlink:type="simple">10°4'15.23"N, 99°50'32.86"E</named-content></named-content>, Koh Tao, Thailand, 20 December 2015, deposited in <named-content xmlns:xlink="http://www.w3.org/1999/xlink" content-type="dwc:institutional_code" xlink:type="simple">MNHN</named-content> (IM-2000- 35326). <bold><italic>Paratype</italic></bold>: adult, 16 mm long (alive), collected from soft sediment habitats at 16 m depth, Tao Tong <named-content xmlns:xlink="http://www.w3.org/1999/xlink" content-type="dwc:verbatimCoordinates" xlink:type="simple"><named-content content-type="geo-json" specific-use="{&#34;type&#34;:&#34;Point&#34;,&#34;coordinates&#34;:[99.817989,10.066147]}" id="NCID0EV6CI" xlink:type="simple">10°3'58.13"N, 99°49'4.76"E</named-content></named-content>, Koh Tao, Thailand, 19 June 2017, deposited in <named-content xmlns:xlink="http://www.w3.org/1999/xlink" content-type="dwc:institutional_code" xlink:type="simple">MNHN</named-content> (IM-2000- 35327). Paratype dissected: reproductive system studied, and jaw, radula, and penis mounted for optical microscopy.</p><p><bold><italic>Paratype</italic></bold>: adult, 14 mm long (alive), collected in silty sand at 25 m depth, Tao Tong, <named-content xmlns:xlink="http://www.w3.org/1999/xlink" content-type="dwc:verbatimCoordinates" xlink:type="simple"><named-content content-type="geo-json" specific-use="{&#34;type&#34;:&#34;Point&#34;,&#34;coordinates&#34;:[99.817989,10.066147]}" id="NCID0EMADI" xlink:type="simple">10°3'58.13"N, 99°49'4.76"E</named-content></named-content>, Koh Tao, Thailand, 17 February 2020, deposited in <abbrev xmlns:xlink="http://www.w3.org/1999/xlink" content-type="institution" xlink:title="Reef Biology Research Group" id="ABBRID0ERADI" xlink:type="simple">RBRG</abbrev> (EcjIV-NR012).</p></tp:treatment-sec><tp:treatment-sec sec-type="Supplementary observations" id="SECID0EWADI"><title>Supplementary observations.</title><p>More than 100 individuals, ranging in size 5 mm–16 mm, observed in regular diving surveys between 2012 and 2019, Leuk Bay <named-content xmlns:xlink="http://www.w3.org/1999/xlink" content-type="dwc:verbatimCoordinates" xlink:type="simple"><named-content content-type="geo-json" specific-use="{&#34;type&#34;:&#34;Point&#34;,&#34;coordinates&#34;:[99.842461,10.070897]}" id="NCID0E6ADI" xlink:type="simple">10°4'15.23"N, 99°50'32.86"E</named-content></named-content>; Suan Olan Artificial Reef <named-content xmlns:xlink="http://www.w3.org/1999/xlink" content-type="dwc:verbatimCoordinates" xlink:type="simple"><named-content content-type="geo-json" specific-use="{&#34;type&#34;:&#34;Point&#34;,&#34;coordinates&#34;:[99.840636,10.068528]}" id="NCID0EHBDI" xlink:type="simple">10°4'6.70"N, 99°50'26.29"E</named-content></named-content>; Shark Bay <named-content xmlns:xlink="http://www.w3.org/1999/xlink" content-type="dwc:verbatimCoordinates" xlink:type="simple"><named-content content-type="geo-json" specific-use="{&#34;type&#34;:&#34;Point&#34;,&#34;coordinates&#34;:[99.834564,10.061042]}" id="NCID0EPBDI" xlink:type="simple">10°3'39.75"N, 99°50'4.43"E</named-content></named-content>; Tao Tong <named-content xmlns:xlink="http://www.w3.org/1999/xlink" content-type="dwc:verbatimCoordinates" xlink:type="simple"><named-content content-type="geo-json" specific-use="{&#34;type&#34;:&#34;Point&#34;,&#34;coordinates&#34;:[99.817989,10.066147]}" id="NCID0EXBDI" xlink:type="simple">10°3'58.13"N, 99°49'4.76"E</named-content></named-content>; Sai Nuan <named-content xmlns:xlink="http://www.w3.org/1999/xlink" content-type="dwc:verbatimCoordinates" xlink:type="simple"><named-content content-type="geo-json" specific-use="{&#34;type&#34;:&#34;Point&#34;,&#34;coordinates&#34;:[99.813475,10.078678]}" id="NCID0E6BDI" xlink:type="simple">10°4'43.24"N, 99°48'48.51"E</named-content></named-content>; Twins <named-content xmlns:xlink="http://www.w3.org/1999/xlink" content-type="dwc:verbatimCoordinates" xlink:type="simple"><named-content content-type="geo-json" specific-use="{&#34;type&#34;:&#34;Point&#34;,&#34;coordinates&#34;:[99.812294,10.117203]}" id="NCID0EHCDI" xlink:type="simple">10°7'1.93"N, 99°48'44.26"E</named-content></named-content>; Hin Wong Bay <named-content xmlns:xlink="http://www.w3.org/1999/xlink" content-type="dwc:verbatimCoordinates" xlink:type="simple"><named-content content-type="geo-json" specific-use="{&#34;type&#34;:&#34;Point&#34;,&#34;coordinates&#34;:[99.849619,10.103417]}" id="NCID0EPCDI" xlink:type="simple">10°6'12.30"N, 99°50'58.63"E</named-content></named-content>; Laem Tien <named-content xmlns:xlink="http://www.w3.org/1999/xlink" content-type="dwc:verbatimCoordinates" xlink:type="simple"><named-content content-type="geo-json" specific-use="{&#34;type&#34;:&#34;Point&#34;,&#34;coordinates&#34;:[99.854900,10.088647]}" id="NCID0EXCDI" xlink:type="simple">10°5'19.13"N, 99°51'17.64"E</named-content></named-content> Koh Tao, Thailand; not collected.</p></tp:treatment-sec><tp:treatment-sec sec-type="description" id="SECID0E3CDI"><title>Description.</title><p>Length alive up to 16 mm. Body translucent white, with tips of rhinophores deep blue to purple, fading to the base and lacking tubules of digestive gland. Opaque white specks all over the body, concentrated on the edge of parapodia, renopericardial prominence, and dorsal surface of head and rhinophores. Digestive gland variable from reddish brown to light green, forming a characteristic reticulated pattern of thin tributaries. Eyes black, conspicuous, comma-shaped, behind rhinophores, bearing 75 µm diameter lentil-shaped crystalline lenses. Rhinophores long, pointed at the tip, with groove along entire length. Lateral groove on right side from anterior border of right parapodium to foot. Foot’s transversal groove at same height as end of lateral groove, very subtle, almost invisible, dividing foot in two. Anterior foot corners slightly extended (in preservation), bluntly pointed. Body and parapodia in some specimens with sparse small papillae which disappear upon preservation. Tail pointed, extending beyond parapodia (Fig. <xref ref-type="fig" rid="F8">8</xref>).</p><fig id="F8" position="float" orientation="portrait"><object-id xmlns:xlink="http://www.w3.org/1999/xlink" content-type="doi" xlink:type="simple">10.3897/zookeys.969.52941.figure8</object-id><object-id xmlns:xlink="http://www.w3.org/1999/xlink" content-type="arpha" xlink:type="simple">6D25F68B-4494-5751-B09D-337F975F66EC</object-id><label>Figure 8.</label><caption><p>Illustrations and images of specimens belong to the <italic><tp:taxon-name><tp:taxon-name-part taxon-name-part-type="genus" reg="Elysia">Elysia</tp:taxon-name-part> <tp:taxon-name-part taxon-name-part-type="species" reg="japonica">japonica</tp:taxon-name-part></tp:taxon-name></italic> complex <bold>A–E</bold> illustrations taken from the original descriptions of species belonging to the <italic><tp:taxon-name><tp:taxon-name-part taxon-name-part-type="genus" reg="Elysia">Elysia</tp:taxon-name-part> <tp:taxon-name-part taxon-name-part-type="species" reg="japonica">japonica</tp:taxon-name-part></tp:taxon-name></italic> complex <bold>A, D</bold><italic><tp:taxon-name><tp:taxon-name-part taxon-name-part-type="genus" reg="Elysia">Elysia</tp:taxon-name-part> <tp:taxon-name-part taxon-name-part-type="species" reg="abei">abei</tp:taxon-name-part></tp:taxon-name></italic> Baba, 1955 <bold>B</bold><italic><tp:taxon-name><tp:taxon-name-part taxon-name-part-type="genus" reg="Elysia">Elysia</tp:taxon-name-part> <tp:taxon-name-part taxon-name-part-type="species" reg="amakusana">amakusana</tp:taxon-name-part></tp:taxon-name></italic> Baba, 1955 <bold>C</bold><italic><tp:taxon-name><tp:taxon-name-part taxon-name-part-type="genus" reg="Elysia">Elysia</tp:taxon-name-part> <tp:taxon-name-part taxon-name-part-type="species" reg="furvacauda">furvacauda</tp:taxon-name-part></tp:taxon-name></italic> Burn, 1958 <bold>E</bold> illustration of radula of <italic><tp:taxon-name><tp:taxon-name-part taxon-name-part-type="genus" reg="Elysia">Elysia</tp:taxon-name-part> <tp:taxon-name-part taxon-name-part-type="species" reg="japonica">japonica</tp:taxon-name-part></tp:taxon-name></italic> Eliot, 1913 by <xref ref-type="bibr" rid="B1">Baba (1949)</xref><bold>F–J</bold><italic><tp:taxon-name><tp:taxon-name-part taxon-name-part-type="genus" reg="Elysia">Elysia</tp:taxon-name-part> <tp:taxon-name-part taxon-name-part-type="species" reg="aowthai">aowthai</tp:taxon-name-part></tp:taxon-name></italic> sp. nov. showing variation in colouration, 12 mm (<bold>F</bold>), 9 mm (<bold>G</bold>), 11 mm (<bold>H, I</bold>), 8 mm (<bold>J</bold>).</p></caption><graphic xmlns:xlink="http://www.w3.org/1999/xlink" xlink:href="zookeys-969-085-g008.jpg" position="float" orientation="portrait" xlink:type="simple" id="oo_454250.jpg"><uri content-type="original_file" xlink:type="simple">https://binary.pensoft.net/fig/454250</uri></graphic></fig><p><bold><italic><tp:taxon-name><tp:taxon-name-part taxon-name-part-type="genus" reg="Renopericardial">Renopericardial</tp:taxon-name-part></tp:taxon-name></italic></bold> prominence long and narrow, oval anteriorly, slightly constricted in the middle, and straight posteriorly. Posterior end with two pairs of major dorsal sinuses: first short, perpendicular, fading at the middle of the parapodium; second long, oblique, curved, orientated towards but not reaching edge of parapodium, ending before the tail. Area between second pair of dorsal sinuses appearing translucent in preserved specimens (Fig. <xref ref-type="fig" rid="F9">9B</xref>) and probably corresponding to the ‘smooth trench’ mentioned by <xref ref-type="bibr" rid="B16">Eliot (1913</xref>: 47) describing <italic><tp:taxon-name><tp:taxon-name-part taxon-name-part-type="genus" reg="Elysia">E.</tp:taxon-name-part> <tp:taxon-name-part taxon-name-part-type="species" reg="japonica">japonica</tp:taxon-name-part></tp:taxon-name></italic> (KR Jensen, pers. comm.). Renal pore at anterior right side of pericardium. Anus in groove separating the right parapodium from the neck (Fig. <xref ref-type="fig" rid="F9">9</xref>).</p><fig id="F9" position="float" orientation="portrait"><object-id xmlns:xlink="http://www.w3.org/1999/xlink" content-type="doi" xlink:type="simple">10.3897/zookeys.969.52941.figure9</object-id><object-id xmlns:xlink="http://www.w3.org/1999/xlink" content-type="arpha" xlink:type="simple">34B1A306-6594-5306-AA8C-8EF4272B1917</object-id><label>Figure 9.</label><caption><p><italic><tp:taxon-name><tp:taxon-name-part taxon-name-part-type="genus" reg="Elysia">Elysia</tp:taxon-name-part> <tp:taxon-name-part taxon-name-part-type="species" reg="aowthai">aowthai</tp:taxon-name-part></tp:taxon-name></italic> sp. nov., Koh Tao Thailand <bold>A–F</bold> 16 mm alive <bold>A</bold> right side view, the black dot at the end of the parapodia represents the vaginal opening <bold>B</bold> dorsal view, the shaded area probably being the same as that mentioned by <xref ref-type="bibr" rid="B16">Eliot (1913</xref>: 47) <bold>C</bold> ventral view with a detail of the head <bold>D</bold> detail of the eyes <bold>E</bold> buccal bulb <bold>F</bold> last teeth of the ascending series and active teeth <bold>G, H</bold> 10 mm alive <bold>G</bold> ascus <bold>H</bold> last teeth of the ascending series and active teeth.</p></caption><graphic xmlns:xlink="http://www.w3.org/1999/xlink" xlink:href="zookeys-969-085-g009.jpg" position="float" orientation="portrait" xlink:type="simple" id="oo_454251.jpg"><uri content-type="original_file" xlink:type="simple">https://binary.pensoft.net/fig/454251</uri></graphic></fig><p><bold><italic>Buccal bulb</italic></bold> 500 μm long (in three 10, 15, and 16 mm long specimens). Uniserial radula with seven teeth including ghost teeth in ascending row, 8–11 in descending row. Discarded teeth driven out of buccal bulb through a short tube; 12–30 in the ascus, varied in size, some broken, stacked in several groups, some loose. Teeth narrow, blade-shaped. Cutting edges smooth or finely denticulated. Denticulation difficult to observe with the light microscope and random (Fig. <xref ref-type="fig" rid="F10">10</xref>). First teeth in ascending series 72–76 μm long, 22–25 μm high. Active teeth 71–80 μm long, 27–30 μm high. Last teeth in descending series 50–76 μm long, 20–29 μm high.</p><fig id="F10" position="float" orientation="portrait"><object-id xmlns:xlink="http://www.w3.org/1999/xlink" content-type="doi" xlink:type="simple">10.3897/zookeys.969.52941.figure10</object-id><object-id xmlns:xlink="http://www.w3.org/1999/xlink" content-type="arpha" xlink:type="simple">B3D536E3-948F-51B1-A87E-CB3EBA44470D</object-id><label>Figure 10.</label><caption><p><abbrev xmlns:xlink="http://www.w3.org/1999/xlink" xlink:title="scanning electron microscope" id="ABBRID0E5JDI" xlink:type="simple">SEM</abbrev> images of radulae of <italic><tp:taxon-name><tp:taxon-name-part taxon-name-part-type="genus" reg="Elysia">Elysia</tp:taxon-name-part> <tp:taxon-name-part taxon-name-part-type="species" reg="aowthai">aowthai</tp:taxon-name-part></tp:taxon-name></italic> sp. nov. and <italic><tp:taxon-name><tp:taxon-name-part taxon-name-part-type="genus" reg="Plakobranchus">Plakobranchus</tp:taxon-name-part> <tp:taxon-name-part taxon-name-part-type="species" reg="noctisstellatus">noctisstellatus</tp:taxon-name-part></tp:taxon-name></italic> sp. nov. <bold>A–C</bold><italic><tp:taxon-name><tp:taxon-name-part taxon-name-part-type="genus" reg="Elysia">Elysia</tp:taxon-name-part> <tp:taxon-name-part taxon-name-part-type="species" reg="aowthai">aowthai</tp:taxon-name-part></tp:taxon-name></italic> sp. nov., Koh Tao, Thailand, 15 mm alive <bold>A</bold> general view of the radula without the ascus <bold>B</bold> active teeth from the radula with smooth cutting edge <bold>C</bold> sixth teeth of the descending series with denticulated cutting edge <bold>D–F</bold><italic><tp:taxon-name><tp:taxon-name-part taxon-name-part-type="genus" reg="Plakobranchus">Plakobranchus</tp:taxon-name-part> <tp:taxon-name-part taxon-name-part-type="species" reg="noctisstellatus">noctisstellatus</tp:taxon-name-part></tp:taxon-name></italic> sp. nov. Koh Tao, Thailand, 21 mm alive <bold>D</bold> general view of the radula without the ascus <bold>E</bold> lateral view of the descending series <bold>F</bold> detail of the cutting edge of a tooth.</p></caption><graphic xmlns:xlink="http://www.w3.org/1999/xlink" xlink:href="zookeys-969-085-g010.jpg" position="float" orientation="portrait" xlink:type="simple" id="oo_454252.jpg"><uri content-type="original_file" xlink:type="simple">https://binary.pensoft.net/fig/454252</uri></graphic></fig><p><bold><italic>Penis</italic></bold> unarmed, pseudo-conical with a narrow and curved end (chilli-shaped), 500 μm long. Vas deferens long and convoluted, passing through the mucus gland. Male genital opening below right rhinophore, next to right eye. Vagina fusiform, narrow at the extremes, passing through the mucus gland. Bursa copulatrix connected to the vagina. Mucus gland quasi-oval, translucent, 900–1000 μm long, located under the cardiac area. Ducts from the follicles, prostate, and albumen gland coming from the parapodia meet in the mucus gland, but the connections between them are unclear (Fig. <xref ref-type="fig" rid="F11">11</xref>).</p><fig id="F11" position="float" orientation="portrait"><object-id xmlns:xlink="http://www.w3.org/1999/xlink" content-type="doi" xlink:type="simple">10.3897/zookeys.969.52941.figure11</object-id><object-id xmlns:xlink="http://www.w3.org/1999/xlink" content-type="arpha" xlink:type="simple">220BB03F-8713-50A3-83FB-0D4B8B440FF2</object-id><label>Figure 11.</label><caption><p>Genitalia and reproductive system of <italic><tp:taxon-name><tp:taxon-name-part taxon-name-part-type="genus" reg="Elysia">Elysia</tp:taxon-name-part> <tp:taxon-name-part taxon-name-part-type="species" reg="aowthai">aowthai</tp:taxon-name-part></tp:taxon-name></italic> sp. nov., Koh Tao, Thailand, 15 mm alive. Abbreviations: <abbrev xmlns:xlink="http://www.w3.org/1999/xlink" xlink:title="albumen gland" id="ABBRID0EBNDI" xlink:type="simple">ag</abbrev> – to the albumen gland; <abbrev xmlns:xlink="http://www.w3.org/1999/xlink" xlink:title="bursa copulatrix" id="ABBRID0EFNDI" xlink:type="simple">bc</abbrev> – bursa copulatrix; f – to the follicles; <abbrev xmlns:xlink="http://www.w3.org/1999/xlink" xlink:title="mucus gland" id="ABBRID0EJNDI" xlink:type="simple">mg</abbrev> – mucus gland; p – penis; <abbrev xmlns:xlink="http://www.w3.org/1999/xlink" xlink:title="prostate" id="ABBRID0ENNDI" xlink:type="simple">pr</abbrev> – to the prostate; v – vagina; <abbrev xmlns:xlink="http://www.w3.org/1999/xlink" xlink:title="vas deferens" id="ABBRID0ERNDI" xlink:type="simple">vd</abbrev> – vas deferens; <abbrev xmlns:xlink="http://www.w3.org/1999/xlink" xlink:title="vaginal opening" id="ABBRID0EVNDI" xlink:type="simple">vo</abbrev> – vaginal opening.</p></caption><graphic xmlns:xlink="http://www.w3.org/1999/xlink" xlink:href="zookeys-969-085-g011.jpg" position="float" orientation="portrait" xlink:type="simple" id="oo_454253.jpg"><uri content-type="original_file" xlink:type="simple">https://binary.pensoft.net/fig/454253</uri></graphic></fig><p><bold>Biology.</bold> All animals were observed year-round at different locations around the island, exclusively in deeper soft sediment habitats at Koh Tao. Animals were always found moving along the surface of the sediments, rarely stationary and with no specific ecological relationship with any other species. Not observed to be in association with any particular prey algae, but often found in the vicinity of a currently unknown filamentous red algae, which may contribute to the reddish colouration seen in most specimens. Specimens with green, brown, purple, and unpigmented digestive glands are likely due to some degree of variability in prey; however, further investigations are required. No observations were made shallower than 10 m depth or in the vicinity of coral reef or reef edge habitats, deeper observations up to 24 m.</p></tp:treatment-sec><tp:treatment-sec sec-type="etymology" id="SECID0ECODI"><title>Derivatio nominis.</title><p><italic><tp:taxon-name><tp:taxon-name-part taxon-name-part-type="genus" reg="Elysia">Elysia</tp:taxon-name-part> <tp:taxon-name-part taxon-name-part-type="species" reg="aowthai">aowthai</tp:taxon-name-part></tp:taxon-name></italic> in reference to the type locality of the species in the Gulf of Thailand, ‘Aow Thai’ in the local vernacular language, and to honour the local populations that speak it.</p></tp:treatment-sec><tp:treatment-sec sec-type="distribution" id="SECID0ETODI"><title>Distribution.</title><p>Gulf of Thailand (present study), Guam (as <tp:taxon-name><tp:taxon-name-part taxon-name-part-type="genus" reg="Elysia">E.</tp:taxon-name-part> <tp:taxon-name-part taxon-name-part-type="uncertainty-rank">cf.</tp:taxon-name-part> <tp:taxon-name-part taxon-name-part-type="species" reg="japonica">japonica</tp:taxon-name-part></tp:taxon-name>, <xref ref-type="bibr" rid="B4">Bass 2006</xref>), and Australia (as <italic><tp:taxon-name><tp:taxon-name-part taxon-name-part-type="genus" reg="Elysia">E.</tp:taxon-name-part> <tp:taxon-name-part taxon-name-part-type="species" reg="amakusana">amakusana</tp:taxon-name-part></tp:taxon-name></italic>, <xref ref-type="bibr" rid="B64">Wägele et al. 2010</xref>) based on our molecular analyses.</p></tp:treatment-sec><tp:treatment-sec sec-type="remarks" id="SECID0EZPDI"><title>Remarks.</title><p>The general appearance of <italic><tp:taxon-name><tp:taxon-name-part taxon-name-part-type="genus" reg="Elysia">Elysia</tp:taxon-name-part> <tp:taxon-name-part taxon-name-part-type="species" reg="aowthai">aowthai</tp:taxon-name-part></tp:taxon-name></italic> sp. nov. places it within the <italic><tp:taxon-name><tp:taxon-name-part taxon-name-part-type="genus" reg="Elysia">E.</tp:taxon-name-part> <tp:taxon-name-part taxon-name-part-type="species" reg="japonica">japonica</tp:taxon-name-part></tp:taxon-name></italic> species complex. The problem with this complex has its origins in the incomplete description of <italic><tp:taxon-name><tp:taxon-name-part taxon-name-part-type="genus" reg="Elysia">E.</tp:taxon-name-part> <tp:taxon-name-part taxon-name-part-type="species" reg="japonica">japonica</tp:taxon-name-part></tp:taxon-name></italic> itself, but also in the provenance of the type material and the subsequent specimens captured, sometimes associated with descriptions and illustrations and sometimes not. <italic><tp:taxon-name><tp:taxon-name-part taxon-name-part-type="genus" reg="Elysia">Elysia</tp:taxon-name-part> <tp:taxon-name-part taxon-name-part-type="species" reg="japonica">japonica</tp:taxon-name-part></tp:taxon-name></italic> was described based on preserved specimens, which makes the external anatomy and living colouration very difficult to untangle, collected from an unknown location in Japan. The complete description by <xref ref-type="bibr" rid="B16">Eliot (1913)</xref> is as follows:</p><p>“<italic>18 specimens. Locality – unknown. The largest is about 20 mm long and the wings are moderately ample. In two specimens which were dissected, the radula was found to contain 5 teeth in the ascending row, 15 in the descending and about 20 more various sizes lying in a heap. The structure and the shape of the teeth is as usual in the genus. No denticles are to be seen. I think that this form is probably a new species distinguished by the following characters</italic>:</p><p>
                <italic>1) Colour: In all specimens, the rhinophores and the tip of the tail are conspicuously black or dark brown. Otherwise the colour is uniform and in the best preserved specimens is yellowish brown. The wings have no coloured borders and the head and the pericardium are of the same colour as the dorsal surface.</italic>
              </p><p><italic>2) The arrangement of the dorsal surface. This is similar in all specimens and I have not seen it in any other species. The pericardium is not ovate but is constricted in the middle. Its length is greater than its breadth but it is short in comparison with the length of the whole animal. The dorsal ridges which run into it are very distinct and the two hindmost, which run backwards towards the tail, are parallel to one another and enclose an area which is differentiated from the back and forms a smooth trench.</italic>”</p><p>The first illustration showing the external anatomy of a specimen assumed to be <italic><tp:taxon-name><tp:taxon-name-part taxon-name-part-type="genus" reg="Elysia">Elysia</tp:taxon-name-part> <tp:taxon-name-part taxon-name-part-type="species" reg="japonica">japonica</tp:taxon-name-part></tp:taxon-name></italic> was provided by <xref ref-type="bibr" rid="B1">Baba (1949)</xref>, with a description of the species. However, this was later changed in a supplement to the previous paper wherein the same specimen (<xref ref-type="bibr" rid="B1">Baba 1949</xref>: plate IX, fig. 27) was reidentified and claimed as a new species (<xref ref-type="bibr" rid="B2">Baba 1955</xref>), <italic><tp:taxon-name><tp:taxon-name-part taxon-name-part-type="genus" reg="Elysia">Elysia</tp:taxon-name-part> <tp:taxon-name-part taxon-name-part-type="species" reg="amakusana">amakusana</tp:taxon-name-part></tp:taxon-name></italic> Baba, 1955, based exclusively on the presence of finely denticulated teeth, which are (theoretically) not present in <italic><tp:taxon-name><tp:taxon-name-part taxon-name-part-type="genus" reg="Elysia">E.</tp:taxon-name-part> <tp:taxon-name-part taxon-name-part-type="species" reg="japonica">japonica</tp:taxon-name-part></tp:taxon-name></italic>. Also, in the same supplement, Baba described <italic><tp:taxon-name><tp:taxon-name-part taxon-name-part-type="genus" reg="Elysia">Elysia</tp:taxon-name-part> <tp:taxon-name-part taxon-name-part-type="species" reg="abei">abei</tp:taxon-name-part></tp:taxon-name></italic> Baba, 1955, which also has finely denticulated teeth but is differentiated by being green in colour with fine orange-red spots (<xref ref-type="bibr" rid="B1">Baba 1949</xref>: plate VIII, fig. 26; <xref ref-type="bibr" rid="B2">Baba 1955</xref>). Afterwards, however, Baba determined all three species as valid in a summarised inventory of <italic><tp:taxon-name><tp:taxon-name-part taxon-name-part-type="genus" reg="Elysia">Elysia</tp:taxon-name-part></tp:taxon-name></italic> species from Japan (<xref ref-type="bibr" rid="B3">Baba 1957</xref>). A year later, <italic><tp:taxon-name><tp:taxon-name-part taxon-name-part-type="genus" reg="Elysia">Elysia</tp:taxon-name-part> <tp:taxon-name-part taxon-name-part-type="species" reg="furvacauda">furvacauda</tp:taxon-name-part></tp:taxon-name></italic> Burn, 1958 was described from Australia (<xref ref-type="bibr" rid="B8">Burn 1958</xref>), based entirely on the external anatomy (therefore lacking any mention of radular detail), as a red-brown animal with small blue spots and rhinophores, and tail tipped in black. The type material for this species was reported as lost by <xref ref-type="bibr" rid="B25">Jensen (1985)</xref>, but it is actually deposited in Museums Victoria Collections (MVC 2020, registration number F19467) (KR Jensen, pers. comm.).</p><p>Subsequently, <xref ref-type="bibr" rid="B38">Marcus (1980)</xref> and later <xref ref-type="bibr" rid="B25">Jensen (1985)</xref> both pointed out the similarity in radular teeth between <italic><tp:taxon-name><tp:taxon-name-part taxon-name-part-type="genus" reg="Elysia">E.</tp:taxon-name-part> <tp:taxon-name-part taxon-name-part-type="species" reg="amakusana">amakusana</tp:taxon-name-part></tp:taxon-name></italic> and <italic><tp:taxon-name><tp:taxon-name-part taxon-name-part-type="genus" reg="Elysia">E.</tp:taxon-name-part> <tp:taxon-name-part taxon-name-part-type="species" reg="abei">abei</tp:taxon-name-part></tp:taxon-name></italic>, with Jensen providing a description of three different colour morphs of <italic><tp:taxon-name><tp:taxon-name-part taxon-name-part-type="genus" reg="Elysia">E.</tp:taxon-name-part> <tp:taxon-name-part taxon-name-part-type="species" reg="japonica">japonica</tp:taxon-name-part></tp:taxon-name></italic> from Hong Kong, a comprehensive analysis of the taxonomic confusion to date, and concluding that <italic><tp:taxon-name><tp:taxon-name-part taxon-name-part-type="genus" reg="Elysia">E.</tp:taxon-name-part> <tp:taxon-name-part taxon-name-part-type="species" reg="amakusana">amakusana</tp:taxon-name-part></tp:taxon-name></italic> and <italic><tp:taxon-name><tp:taxon-name-part taxon-name-part-type="genus" reg="Elysia">E.</tp:taxon-name-part> <tp:taxon-name-part taxon-name-part-type="species" reg="abei">abei</tp:taxon-name-part></tp:taxon-name></italic> are junior synonyms of <italic><tp:taxon-name><tp:taxon-name-part taxon-name-part-type="genus" reg="Elysia">E.</tp:taxon-name-part> <tp:taxon-name-part taxon-name-part-type="species" reg="japonica">japonica</tp:taxon-name-part></tp:taxon-name></italic>. Importantly, Jensen showed that the morphology of specimens of three different external colourations was remarkably similar and that radular teeth have ‘blunt tips and are finely serrulate’. Between 1999 and 2002, discussions on the Sea Slug Forum (hosted by the Australian Museum) between Rudman, Jensen, and others (<xref ref-type="bibr" rid="B54">Rudman 2001</xref>) generally supported the view that some or all of <italic><tp:taxon-name><tp:taxon-name-part taxon-name-part-type="genus" reg="Elysia">E.</tp:taxon-name-part> <tp:taxon-name-part taxon-name-part-type="species" reg="abei">abei</tp:taxon-name-part></tp:taxon-name></italic>, <italic><tp:taxon-name><tp:taxon-name-part taxon-name-part-type="genus" reg="Elysia">E.</tp:taxon-name-part> <tp:taxon-name-part taxon-name-part-type="species" reg="amakusana">amakusana</tp:taxon-name-part></tp:taxon-name></italic>, and <italic><tp:taxon-name><tp:taxon-name-part taxon-name-part-type="genus" reg="Elysia">E.</tp:taxon-name-part> <tp:taxon-name-part taxon-name-part-type="species" reg="japonica">japonica</tp:taxon-name-part></tp:taxon-name></italic> were likely synonyms, although Rudman suggested that the name <italic><tp:taxon-name><tp:taxon-name-part taxon-name-part-type="genus" reg="Elysia">Elysia</tp:taxon-name-part> <tp:taxon-name-part taxon-name-part-type="species" reg="japonica">japonica</tp:taxon-name-part></tp:taxon-name></italic> may need to be abandoned due to the lack of type material or information on the type locality. <xref ref-type="bibr" rid="B9">Burn (2006)</xref> restated that <italic><tp:taxon-name><tp:taxon-name-part taxon-name-part-type="genus" reg="Elysia">E.</tp:taxon-name-part> <tp:taxon-name-part taxon-name-part-type="species" reg="furvacauda">furvacauda</tp:taxon-name-part></tp:taxon-name></italic> was distinct from <italic><tp:taxon-name><tp:taxon-name-part taxon-name-part-type="genus" reg="Elysia">E.</tp:taxon-name-part> <tp:taxon-name-part taxon-name-part-type="species" reg="japonica">japonica</tp:taxon-name-part></tp:taxon-name></italic> which was supported by an external illustration of the former (Fig. <xref ref-type="fig" rid="F8">8</xref>), although no internal anatomy was discussed. <xref ref-type="bibr" rid="B59">Trowbridge et al. (2010</xref>, <xref ref-type="bibr" rid="B60">2011</xref>) also discussed in detail the complexity and need for clarification between these species.</p><p>The first molecular evidence on any species in the complex was provided by <xref ref-type="bibr" rid="B23">Händeler and Wägele (2007)</xref>, who sequenced a portion of the mitochondrial 16s rRNA for a species they called <italic><tp:taxon-name><tp:taxon-name-part taxon-name-part-type="genus" reg="Elysia">Elysia</tp:taxon-name-part> <tp:taxon-name-part taxon-name-part-type="species" reg="amakusana">amakusana</tp:taxon-name-part></tp:taxon-name></italic> (from Australia) as part of a larger analysis. While this analysis provided no illustration, description, or discussion of the species in particular, an illustration of a specimen identified as <italic><tp:taxon-name><tp:taxon-name-part taxon-name-part-type="genus" reg="Elysia">E.</tp:taxon-name-part> <tp:taxon-name-part taxon-name-part-type="species" reg="amakusana">amakusana</tp:taxon-name-part></tp:taxon-name></italic> from Lizard island (Australia) was published a year before by the second author (<xref ref-type="bibr" rid="B62">Wägele et al. 2006</xref>: 41, fig. 8H), with this specimen looking similar to <italic><tp:taxon-name><tp:taxon-name-part taxon-name-part-type="genus" reg="Elysia">Elysia</tp:taxon-name-part> <tp:taxon-name-part taxon-name-part-type="species" reg="aowthai">aowthai</tp:taxon-name-part></tp:taxon-name></italic> sp. nov. A more thorough molecular assessment regarding the presently discussed species was later provided by <xref ref-type="bibr" rid="B56">Takano et al. (2013)</xref>, where a comparison between specimens they considered representative of <italic><tp:taxon-name><tp:taxon-name-part taxon-name-part-type="genus" reg="Elysia">E.</tp:taxon-name-part> <tp:taxon-name-part taxon-name-part-type="species" reg="abei">abei</tp:taxon-name-part></tp:taxon-name></italic>, <italic><tp:taxon-name><tp:taxon-name-part taxon-name-part-type="genus" reg="Elysia">E.</tp:taxon-name-part> <tp:taxon-name-part taxon-name-part-type="species" reg="amakusana">amakusana</tp:taxon-name-part></tp:taxon-name></italic>, and <tp:taxon-name><tp:taxon-name-part taxon-name-part-type="genus" reg="Elysia">E.</tp:taxon-name-part> <tp:taxon-name-part taxon-name-part-type="uncertainty-rank">cf.</tp:taxon-name-part> <tp:taxon-name-part taxon-name-part-type="species" reg="japonica">japonica</tp:taxon-name-part></tp:taxon-name> was carried out. These authors provided colour photographs of <italic><tp:taxon-name><tp:taxon-name-part taxon-name-part-type="genus" reg="Elysia">E.</tp:taxon-name-part> <tp:taxon-name-part taxon-name-part-type="species" reg="abei">abei</tp:taxon-name-part></tp:taxon-name></italic> and <italic><tp:taxon-name><tp:taxon-name-part taxon-name-part-type="genus" reg="Elysia">E.</tp:taxon-name-part> <tp:taxon-name-part taxon-name-part-type="species" reg="amakusana">amakusana</tp:taxon-name-part></tp:taxon-name></italic> from Japan (<xref ref-type="bibr" rid="B56">Takano et al. 2013</xref>: fig. 3A, B) matching <xref ref-type="bibr" rid="B1">Baba´s (1949</xref>: plate VIII, fig. 26; plate IX, fig. 27) illustrations. <xref ref-type="bibr" rid="B56">Takano et al. (2013</xref>: fig. 3C) also provided an illustration of a specimen determined as <tp:taxon-name><tp:taxon-name-part taxon-name-part-type="genus" reg="Elysia">E.</tp:taxon-name-part> <tp:taxon-name-part taxon-name-part-type="uncertainty-rank">cf.</tp:taxon-name-part> <tp:taxon-name-part taxon-name-part-type="species" reg="japonica">japonica</tp:taxon-name-part></tp:taxon-name> from Japan that matches the general appearance of a species in the complex of <italic><tp:taxon-name><tp:taxon-name-part taxon-name-part-type="genus" reg="Elysia">E.</tp:taxon-name-part> <tp:taxon-name-part taxon-name-part-type="species" reg="japonica">japonica</tp:taxon-name-part></tp:taxon-name></italic>, and shows a character that could have gone unnoticed in the original description of the species due to the state of preservation of the specimens: big rounded blotches of orange pigment (different from the orange dots of <italic><tp:taxon-name><tp:taxon-name-part taxon-name-part-type="genus" reg="Elysia">E.</tp:taxon-name-part> <tp:taxon-name-part taxon-name-part-type="species" reg="abei">abei</tp:taxon-name-part></tp:taxon-name></italic>). In their analysis, these authors concluded that <italic><tp:taxon-name><tp:taxon-name-part taxon-name-part-type="genus" reg="Elysia">E.</tp:taxon-name-part> <tp:taxon-name-part taxon-name-part-type="species" reg="abei">abei</tp:taxon-name-part></tp:taxon-name></italic> and <italic><tp:taxon-name><tp:taxon-name-part taxon-name-part-type="genus" reg="Elysia">E.</tp:taxon-name-part> <tp:taxon-name-part taxon-name-part-type="species" reg="amakusana">amakusana</tp:taxon-name-part></tp:taxon-name></italic> were likely synonyms despite their morphological variability, but <tp:taxon-name><tp:taxon-name-part taxon-name-part-type="genus" reg="Elysia">E.</tp:taxon-name-part> <tp:taxon-name-part taxon-name-part-type="uncertainty-rank">cf.</tp:taxon-name-part> <tp:taxon-name-part taxon-name-part-type="species" reg="japonica">japonica</tp:taxon-name-part></tp:taxon-name> appeared distinct. Takano´s et al. (2013) species identifications were based on external colouration and morphology alone. However, if the internal anatomy of their <tp:taxon-name><tp:taxon-name-part taxon-name-part-type="genus" reg="Elysia">E.</tp:taxon-name-part> <tp:taxon-name-part taxon-name-part-type="uncertainty-rank">cf.</tp:taxon-name-part> <tp:taxon-name-part taxon-name-part-type="species" reg="japonica">japonica</tp:taxon-name-part></tp:taxon-name> would match that of the original description, <italic><tp:taxon-name><tp:taxon-name-part taxon-name-part-type="genus" reg="Elysia">E.</tp:taxon-name-part> <tp:taxon-name-part taxon-name-part-type="species" reg="japonica">japonica</tp:taxon-name-part></tp:taxon-name></italic> could be re-described, which would help to clarify the taxonomic/systematic problems around the species complex in the area. Nonetheless, the fact is that there are at least two lineages in Japan corresponding to the external morphology of <italic><tp:taxon-name><tp:taxon-name-part taxon-name-part-type="genus" reg="Elysia">E.</tp:taxon-name-part> <tp:taxon-name-part taxon-name-part-type="species" reg="abei">abei</tp:taxon-name-part></tp:taxon-name></italic>/<italic><tp:taxon-name><tp:taxon-name-part taxon-name-part-type="genus" reg="Elysia">E.</tp:taxon-name-part> <tp:taxon-name-part taxon-name-part-type="species" reg="amakusana">amakusana</tp:taxon-name-part></tp:taxon-name></italic> and (potentially) <italic><tp:taxon-name><tp:taxon-name-part taxon-name-part-type="genus" reg="Elysia">E.</tp:taxon-name-part> <tp:taxon-name-part taxon-name-part-type="species" reg="japonica">japonica</tp:taxon-name-part></tp:taxon-name></italic>. An extensive phylogeny by <xref ref-type="bibr" rid="B32">Krug et al. (2015)</xref> showed specimens determined as <italic><tp:taxon-name><tp:taxon-name-part taxon-name-part-type="genus" reg="Elysia">E.</tp:taxon-name-part> <tp:taxon-name-part taxon-name-part-type="species" reg="abei">abei</tp:taxon-name-part></tp:taxon-name></italic> (Japan), <italic><tp:taxon-name><tp:taxon-name-part taxon-name-part-type="genus" reg="Elysia">E.</tp:taxon-name-part> <tp:taxon-name-part taxon-name-part-type="species" reg="amakusana">amakusana</tp:taxon-name-part></tp:taxon-name></italic> (Australia), and <italic><tp:taxon-name><tp:taxon-name-part taxon-name-part-type="genus" reg="Elysia">E.</tp:taxon-name-part> <tp:taxon-name-part taxon-name-part-type="species" reg="furvacauda">furvacauda</tp:taxon-name-part></tp:taxon-name></italic> (Australia) as distinct species, clustered with species they call <italic><tp:taxon-name><tp:taxon-name-part taxon-name-part-type="genus" reg="Elysia">Elysia</tp:taxon-name-part></tp:taxon-name></italic> sp. 5 (Hawaii) and <italic><tp:taxon-name><tp:taxon-name-part taxon-name-part-type="genus" reg="Elysia">Elysia</tp:taxon-name-part></tp:taxon-name></italic> sp. 30 (Japan), but again the external anatomy of the species is not shown nor discussed, which makes it impossible to draw conclusions on the validity of the different taxa.</p><p>After this review it seems clear that, within the complex, several groups may be present based on the external anatomy: one composed of specimens similar to <italic><tp:taxon-name><tp:taxon-name-part taxon-name-part-type="genus" reg="Elysia">E.</tp:taxon-name-part> <tp:taxon-name-part taxon-name-part-type="species" reg="abei">abei</tp:taxon-name-part></tp:taxon-name></italic> /<italic><tp:taxon-name><tp:taxon-name-part taxon-name-part-type="genus" reg="Elysia">E.</tp:taxon-name-part> <tp:taxon-name-part taxon-name-part-type="species" reg="amakusana">amakusana</tp:taxon-name-part></tp:taxon-name></italic> with a wide range of morphological variability, another with unclear characteristics belonging to <italic><tp:taxon-name><tp:taxon-name-part taxon-name-part-type="genus" reg="Elysia">E.</tp:taxon-name-part> <tp:taxon-name-part taxon-name-part-type="species" reg="japonica">japonica</tp:taxon-name-part></tp:taxon-name></italic><italic>sensu stricto</italic>, and a third including <italic><tp:taxon-name><tp:taxon-name-part taxon-name-part-type="genus" reg="Elysia">E.</tp:taxon-name-part> <tp:taxon-name-part taxon-name-part-type="species" reg="furvacauda">furvacauda</tp:taxon-name-part></tp:taxon-name></italic>. However, the reliability of species delimitation using external colouration in this group is questionable when used alone.</p><p>On the other hand, the integrated analysis of the <abbrev xmlns:xlink="http://www.w3.org/1999/xlink" xlink:title="cytochrome c oxidase subunit I" id="ABBRID0EWEAK" xlink:type="simple">COI</abbrev> of numerous species/specimens within the complex conducted here reveals a clear geographical structure. There are at least two separate lineages in Japan (Fig. <xref ref-type="fig" rid="F2">2</xref>, clade D) corresponding to the true <italic><tp:taxon-name><tp:taxon-name-part taxon-name-part-type="genus" reg="Elysia">E.</tp:taxon-name-part> <tp:taxon-name-part taxon-name-part-type="species" reg="abei">abei</tp:taxon-name-part></tp:taxon-name></italic>/<italic><tp:taxon-name><tp:taxon-name-part taxon-name-part-type="genus" reg="Elysia">E.</tp:taxon-name-part> <tp:taxon-name-part taxon-name-part-type="species" reg="amakusana">amakusana</tp:taxon-name-part></tp:taxon-name></italic> group and (potentially) to the true <italic><tp:taxon-name><tp:taxon-name-part taxon-name-part-type="genus" reg="Elysia">E.</tp:taxon-name-part> <tp:taxon-name-part taxon-name-part-type="species" reg="japonica">japonica</tp:taxon-name-part></tp:taxon-name></italic><italic>sensu stricto</italic> (whose type appears to be lost: <xref ref-type="bibr" rid="B60">Trowbridge et al. 2011</xref>). The remainder of the groups within the complex (Fig. <xref ref-type="fig" rid="F2">2</xref>, clades A–C) include <italic><tp:taxon-name><tp:taxon-name-part taxon-name-part-type="genus" reg="Elysia">E.</tp:taxon-name-part> <tp:taxon-name-part taxon-name-part-type="species" reg="furvacauda">furvacauda</tp:taxon-name-part></tp:taxon-name></italic> from Australia and at least two undescribed species within the range of morphological variability observed for <italic><tp:taxon-name><tp:taxon-name-part taxon-name-part-type="genus" reg="Elysia">E.</tp:taxon-name-part> <tp:taxon-name-part taxon-name-part-type="species" reg="abei">abei</tp:taxon-name-part></tp:taxon-name></italic>/<italic><tp:taxon-name><tp:taxon-name-part taxon-name-part-type="genus" reg="Elysia">E.</tp:taxon-name-part> <tp:taxon-name-part taxon-name-part-type="species" reg="amakusana">amakusana</tp:taxon-name-part></tp:taxon-name></italic> scattered in the Indo-West Pacific (<abbrev xmlns:xlink="http://www.w3.org/1999/xlink" xlink:title="Indo-West Pacific" id="ABBRID0EKHAK" xlink:type="simple">I-WP</abbrev>).</p><p>In this work, to contribute to the untangling of the <italic><tp:taxon-name><tp:taxon-name-part taxon-name-part-type="genus" reg="Elysia">E.</tp:taxon-name-part> <tp:taxon-name-part taxon-name-part-type="species" reg="japonica">japonica</tp:taxon-name-part></tp:taxon-name></italic> complex, we describe one of these apparently widely distributed species scattered in the <abbrev xmlns:xlink="http://www.w3.org/1999/xlink" xlink:title="Indo-West Pacific" id="ABBRID0E2HAK" xlink:type="simple">I-WP</abbrev>, <italic><tp:taxon-name><tp:taxon-name-part taxon-name-part-type="genus" reg="Elysia">E.</tp:taxon-name-part> <tp:taxon-name-part taxon-name-part-type="species" reg="aowthai">aowthai</tp:taxon-name-part></tp:taxon-name></italic> sp. nov., by providing detailed morphological (external and internal) and molecular evidence. Future findings including precise sampling coordinates, complete diagnoses, colour images, and molecular data will resolve the identities of the members of this species complex and its distribution.</p><p>Despite the fact that the radular teeth of <italic><tp:taxon-name><tp:taxon-name-part taxon-name-part-type="genus" reg="Elysia">E.</tp:taxon-name-part> <tp:taxon-name-part taxon-name-part-type="species" reg="aowthai">aowthai</tp:taxon-name-part></tp:taxon-name></italic> sp. nov. are indeed finely serrated, two points must be noted: these appear to be rapidly worn away with use leaving smoother edges in older teeth, and this feature is not visible under light microscopy alone and required the use of <abbrev xmlns:xlink="http://www.w3.org/1999/xlink" xlink:title="scanning electron microscope" id="ABBRID0EXIAK" xlink:type="simple">SEM</abbrev> observations to confirm their presence. Hence, the use of this feature alone does not have enough diagnostic significance in distinguishing the species of the complex.</p><p><italic><tp:taxon-name><tp:taxon-name-part taxon-name-part-type="genus" reg="Elysia">Elysia</tp:taxon-name-part> <tp:taxon-name-part taxon-name-part-type="species" reg="aowthai">aowthai</tp:taxon-name-part></tp:taxon-name></italic> sp. nov. is not conspecific to the specimens studied by <xref ref-type="bibr" rid="B25">Jensen (1985)</xref> from Hong Kong and determined as <italic><tp:taxon-name><tp:taxon-name-part taxon-name-part-type="genus" reg="Elysia">E.</tp:taxon-name-part> <tp:taxon-name-part taxon-name-part-type="species" reg="japonica">japonica</tp:taxon-name-part></tp:taxon-name></italic>: there are some differences that should be noted such as the morphology of the pericardium which is shorter, wider, and bearing four anastomosed dorsal sinuses in Jensen´s specimens, and the shape of the teeth, which are blade-shaped in <italic><tp:taxon-name><tp:taxon-name-part taxon-name-part-type="genus" reg="Elysia">E.</tp:taxon-name-part> <tp:taxon-name-part taxon-name-part-type="species" reg="aowthai">aowthai</tp:taxon-name-part></tp:taxon-name></italic> sp. nov. instead of having the rounded blunt tips observed in Jensen´s specimens (<xref ref-type="bibr" rid="B25">Jensen 1985</xref>: fig. 2C) which appear significantly more rounded than those of <italic><tp:taxon-name><tp:taxon-name-part taxon-name-part-type="genus" reg="Elysia">E.</tp:taxon-name-part> <tp:taxon-name-part taxon-name-part-type="species" reg="aowthai">aowthai</tp:taxon-name-part></tp:taxon-name></italic> sp. nov. The reproductive apparatus of <xref ref-type="bibr" rid="B25">Jensen´s (1985)</xref> specimens were described as ‘very similar’ to that of <italic><tp:taxon-name><tp:taxon-name-part taxon-name-part-type="genus" reg="Elysia">Elysia</tp:taxon-name-part> <tp:taxon-name-part taxon-name-part-type="species" reg="verrucosa">verrucosa</tp:taxon-name-part></tp:taxon-name></italic><xref ref-type="bibr" rid="B25">Jensen 1985</xref>, but this statement is insufficient to establish any comparison.</p></tp:treatment-sec><tp:treatment-sec><!--Section generated to contain objects referenced in tp:taxon-treatment.--><fig id="F2" position="float" orientation="portrait"><object-id xmlns:xlink="http://www.w3.org/1999/xlink" content-type="doi" xlink:type="simple">10.3897/zookeys.969.52941.figure2</object-id><object-id xmlns:xlink="http://www.w3.org/1999/xlink" content-type="arpha" xlink:type="simple">127C9D59-76E8-528A-9938-8433E71D0829</object-id><label>Figure 2.</label><caption><p>Phylogenetic hypothesis for the <italic><tp:taxon-name><tp:taxon-name-part taxon-name-part-type="genus" reg="Elysia">Elysia</tp:taxon-name-part> <tp:taxon-name-part taxon-name-part-type="species" reg="japonica">japonica</tp:taxon-name-part></tp:taxon-name></italic> complex based on <abbrev xmlns:xlink="http://www.w3.org/1999/xlink" xlink:title="cytochrome c oxidase subunit I" id="ABBRID0EROAI" xlink:type="simple">COI</abbrev> sequences. Sequences obtained in this study in bold. Bootstrap values from <abbrev xmlns:xlink="http://www.w3.org/1999/xlink" xlink:title="Maximum Likelihood" id="ABBRID0EVOAI" xlink:type="simple">ML</abbrev> shown above branches and <abbrev xmlns:xlink="http://www.w3.org/1999/xlink" xlink:title="posterior probability" id="ABBRID0EZOAI" xlink:type="simple">PP</abbrev> values from <abbrev xmlns:xlink="http://www.w3.org/1999/xlink" xlink:title="Bayesian Inference" id="ABBRID0E4OAI" xlink:type="simple">BI</abbrev> below branches. Tree rooted to <italic><tp:taxon-name><tp:taxon-name-part taxon-name-part-type="genus" reg="Costasiella">Costasiella</tp:taxon-name-part> <tp:taxon-name-part taxon-name-part-type="species" reg="coronata">coronata</tp:taxon-name-part></tp:taxon-name></italic> (not shown).</p></caption><graphic xmlns:xlink="http://www.w3.org/1999/xlink" xlink:href="zookeys-969-085-g002.jpg" position="float" orientation="portrait" xlink:type="simple" id="oo_454244.jpg"><uri content-type="original_file" xlink:type="simple">https://binary.pensoft.net/fig/454244</uri></graphic></fig></tp:treatment-sec><ref-list><ref id="B1"><mixed-citation xmlns:xlink="http://www.w3.org/1999/xlink" xlink:type="simple"><person-group><name name-style="western"><surname>Baba</surname><given-names>K</given-names></name></person-group> (<year>1949</year>) <source><tp:taxon-name><tp:taxon-name-part taxon-name-part-type="subclass">Opisthobranchia</tp:taxon-name-part></tp:taxon-name> of Sagami bay: collected by His Majesty the Emperor of Japan. In: Hattori H (Ed.</source><publisher-name>) Iwanami Shoten</publisher-name>, <publisher-loc>Tokyo, Japan</publisher-loc>, <size units="page">194 pp</size>.</mixed-citation></ref><ref id="B16"><mixed-citation xmlns:xlink="http://www.w3.org/1999/xlink" xlink:type="simple"><person-group><name name-style="western"><surname>Eliot</surname><given-names>C</given-names></name></person-group> (<year>1913</year>) <article-title>Japanese nudibranchs.</article-title><source>Journal of the College of Science, Imperial University of Tokyo</source><volume>35</volume>: <fpage>1</fpage>–<lpage>47</lpage>.</mixed-citation></ref><ref id="B4"><mixed-citation xmlns:xlink="http://www.w3.org/1999/xlink" xlink:type="simple"><person-group><name name-style="western"><surname>Bass</surname><given-names>A</given-names></name></person-group> (<year>2006</year>) Evolutionary genetics of the family <tp:taxon-name><tp:taxon-name-part taxon-name-part-type="family">Placobranchidae</tp:taxon-name-part></tp:taxon-name> (<tp:taxon-name><tp:taxon-name-part taxon-name-part-type="phylum">Mollusca</tp:taxon-name-part></tp:taxon-name>: <tp:taxon-name><tp:taxon-name-part taxon-name-part-type="class">Gastropoda</tp:taxon-name-part></tp:taxon-name>: <tp:taxon-name><tp:taxon-name-part taxon-name-part-type="subclass">Opisthobranchia</tp:taxon-name-part></tp:taxon-name>: <tp:taxon-name><tp:taxon-name-part taxon-name-part-type="order">Sacoglossa</tp:taxon-name-part></tp:taxon-name>). Ph.D. thesis. University of South Florida. <ext-link xlink:type="simple" ext-link-type="doi" xlink:href="10.18195/issn.0313-122x.69.2006.061-068">https://doi.org/10.18195/issn.0313-122x.69.2006.061-068</ext-link></mixed-citation></ref><ref id="B64"><mixed-citation xmlns:xlink="http://www.w3.org/1999/xlink" xlink:type="simple"><person-group><name name-style="western"><surname>Wägele</surname><given-names>H</given-names></name><name name-style="western"><surname>Stemmer</surname><given-names>K</given-names></name><name name-style="western"><surname>Burghardt</surname><given-names>I</given-names></name><name name-style="western"><surname>Händeler</surname><given-names>K</given-names></name></person-group> (<year>2010</year>) <article-title>Two new sacoglossan sea slug species (<tp:taxon-name><tp:taxon-name-part taxon-name-part-type="subclass">Opisthobranchia</tp:taxon-name-part></tp:taxon-name>, <tp:taxon-name><tp:taxon-name-part taxon-name-part-type="class">Gastropoda</tp:taxon-name-part></tp:taxon-name>): <italic><tp:taxon-name><tp:taxon-name-part taxon-name-part-type="genus">Ercolania</tp:taxon-name-part> <tp:taxon-name-part taxon-name-part-type="species">annelyleorum</tp:taxon-name-part></tp:taxon-name></italic> sp. nov. (<tp:taxon-name><tp:taxon-name-part taxon-name-part-type="superfamily">Limapontioidea</tp:taxon-name-part></tp:taxon-name>) and <italic><tp:taxon-name><tp:taxon-name-part taxon-name-part-type="genus">Elysia</tp:taxon-name-part> <tp:taxon-name-part taxon-name-part-type="species">asbecki</tp:taxon-name-part></tp:taxon-name></italic> sp. nov. (<tp:taxon-name><tp:taxon-name-part taxon-name-part-type="superfamily">Plakobranchoidea</tp:taxon-name-part></tp:taxon-name>), with notes on anatomy, histology and biology.</article-title><source>Zootaxa</source><volume>2676</volume>: <fpage>1</fpage>–<lpage>28</lpage>. <ext-link xlink:type="simple" ext-link-type="doi" xlink:href="10.11646/zootaxa.2676.1.1">https://doi.org/10.11646/zootaxa.2676.1.1</ext-link></mixed-citation></ref><ref id="B42"><mixed-citation xmlns:xlink="http://www.w3.org/1999/xlink" xlink:type="simple"><person-group><name name-style="western"><surname>Mehrotra</surname><given-names>R</given-names></name><name name-style="western"><surname>Scott</surname><given-names>CM</given-names></name></person-group> (<year>2016</year>) <article-title>Species inventory of sea slugs (<tp:taxon-name><tp:taxon-name-part taxon-name-part-type="class">Gastropoda</tp:taxon-name-part></tp:taxon-name>: <tp:taxon-name><tp:taxon-name-part taxon-name-part-type="superorder">Heterobranchia</tp:taxon-name-part></tp:taxon-name>) for Koh Tao, Thailand, with 25 first records for Thai waters.</article-title><source>Marine Biodiversity</source><volume>46</volume>: <fpage>761</fpage>–<lpage>771</lpage>. <ext-link xlink:type="simple" ext-link-type="doi" xlink:href="10.1007/s12526-015-0424-7">https://doi.org/10.1007/s12526-015-0424-7</ext-link></mixed-citation></ref><ref id="B41"><mixed-citation xmlns:xlink="http://www.w3.org/1999/xlink" xlink:type="simple"><person-group><name name-style="western"><surname>Mehrotra</surname><given-names>R</given-names></name><name name-style="western"><surname>Monchanin</surname><given-names>C</given-names></name><name name-style="western"><surname>Scott</surname><given-names>CM</given-names></name><name name-style="western"><surname>Phongsuwan</surname><given-names>N</given-names></name><name name-style="western"><surname>Caballer Gutierrez</surname><given-names>M</given-names></name><name name-style="western"><surname>Chavanich</surname><given-names>S</given-names></name><name name-style="western"><surname>Hoeksema</surname><given-names>BW</given-names></name></person-group> (<year>2019</year>) Selective consumption of sacoglossan sea slugs (<tp:taxon-name><tp:taxon-name-part taxon-name-part-type="phylum">Mollusca</tp:taxon-name-part></tp:taxon-name>: <tp:taxon-name><tp:taxon-name-part taxon-name-part-type="class">Gastropoda</tp:taxon-name-part></tp:taxon-name>) by scleractinian corals (<tp:taxon-name><tp:taxon-name-part taxon-name-part-type="phylum">Cnidaria</tp:taxon-name-part></tp:taxon-name>: <tp:taxon-name><tp:taxon-name-part taxon-name-part-type="class">Anthozoa</tp:taxon-name-part></tp:taxon-name>). PLOS ONE 14: e0215063. <ext-link xlink:type="simple" ext-link-type="doi" xlink:href="10.1371/journal.pone.0215063">https://doi.org/10.1371/journal.pone.0215063</ext-link></mixed-citation></ref><ref id="B2"><mixed-citation xmlns:xlink="http://www.w3.org/1999/xlink" xlink:type="simple"><person-group><name name-style="western"><surname>Baba</surname><given-names>K</given-names></name></person-group> (<year>1955</year>) <source><tp:taxon-name><tp:taxon-name-part taxon-name-part-type="subclass">Opisthobranchia</tp:taxon-name-part></tp:taxon-name> of Sagami Bay: Supplement: collected by His Majesty the Emperor of Japan.</source><publisher-name>Iwanami Shoten</publisher-name>, <publisher-loc>Tokyo, Japan</publisher-loc>, <size units="page">59 pp</size>.</mixed-citation></ref><ref id="B3"><mixed-citation xmlns:xlink="http://www.w3.org/1999/xlink" xlink:type="simple"><person-group><name name-style="western"><surname>Baba</surname><given-names>K</given-names></name></person-group> (<year>1957</year>) <article-title>A revised list of the species of <tp:taxon-name><tp:taxon-name-part taxon-name-part-type="subclass">Opisthobranchia</tp:taxon-name-part></tp:taxon-name> from the northern part of Japan, with some additional descriptions (with 6 text-figures).</article-title><source>Zoology</source><volume>13</volume>: <fpage>8</fpage>–<lpage>14</lpage>.</mixed-citation></ref><ref id="B8"><mixed-citation xmlns:xlink="http://www.w3.org/1999/xlink" xlink:type="simple"><person-group><name name-style="western"><surname>Burn</surname><given-names>R</given-names></name></person-group> (<year>1958</year>) <article-title>Further Victorian <tp:taxon-name><tp:taxon-name-part taxon-name-part-type="subclass">Opisthobranchia</tp:taxon-name-part></tp:taxon-name>.</article-title><source>Journal of the Malacological Society of Australia</source><volume>1</volume>: <fpage>20</fpage>–<lpage>36</lpage>. <ext-link xlink:type="simple" ext-link-type="doi" xlink:href="10.1080/00852988.1958.10673752">https://doi.org/10.1080/00852988.1958.10673752</ext-link></mixed-citation></ref><ref id="B25"><mixed-citation xmlns:xlink="http://www.w3.org/1999/xlink" xlink:type="simple"><person-group><name name-style="western"><surname>Jensen</surname><given-names>KR</given-names></name></person-group> (<year>1985</year>) <article-title>Annotated checklist of Hong Kong Ascoglossa (<tp:taxon-name><tp:taxon-name-part taxon-name-part-type="phylum">Mollusca</tp:taxon-name-part></tp:taxon-name>: <tp:taxon-name><tp:taxon-name-part taxon-name-part-type="subclass">Opisthobranchia</tp:taxon-name-part></tp:taxon-name>), with descriptions of four new species.</article-title> In: <person-group><name name-style="western"><surname>Morton</surname><given-names>B</given-names></name><name name-style="western"><surname>Dudgeon</surname><given-names>D</given-names></name></person-group> (<role>Eds</role>) <issue-title>Proceedings of the 2nd International Workshop on the Malacofauna of Hong Kong and Southern China, Hong Kong, 1983.</issue-title><source>Hong Kong University Press, Hong Kong</source>, <fpage>77</fpage>–<lpage>107</lpage>.</mixed-citation></ref><ref id="B38"><mixed-citation xmlns:xlink="http://www.w3.org/1999/xlink" xlink:type="simple"><person-group><name name-style="western"><surname>Marcus</surname><given-names>ER</given-names></name></person-group> (<year>1980</year>) <article-title>Review of western Atlantic <tp:taxon-name><tp:taxon-name-part taxon-name-part-type="family">Elysiidae</tp:taxon-name-part></tp:taxon-name> (<tp:taxon-name><tp:taxon-name-part taxon-name-part-type="subclass">Opisthobranchia</tp:taxon-name-part></tp:taxon-name> Ascoglossa) with a description of a new <italic><tp:taxon-name><tp:taxon-name-part taxon-name-part-type="genus">Elysia</tp:taxon-name-part></tp:taxon-name></italic> species.</article-title><source>Bulletin of Marine Science</source><volume>30</volume>: <fpage>54</fpage>–<lpage>79</lpage>.</mixed-citation></ref><ref id="B54"><mixed-citation xmlns:xlink="http://www.w3.org/1999/xlink" xlink:type="simple"><person-group><name name-style="western"><surname>Rudman</surname><given-names>WB</given-names></name></person-group> (<year>2001</year>) <tp:taxon-name><tp:taxon-name-part taxon-name-part-type="genus">Elysia</tp:taxon-name-part> <tp:taxon-name-part taxon-name-part-type="uncertainty-rank">cf.</tp:taxon-name-part> <tp:taxon-name-part taxon-name-part-type="species">japonica</tp:taxon-name-part></tp:taxon-name> [In] Sea Slug Forum. Australian Museum, Sydney. <ext-link xlink:type="simple" ext-link-type="uri" xlink:href="http://www.seaslugforum.net/showall/elyscfjapo">http://www.seaslugforum.net/showall/elyscfjapo</ext-link> [17 June, 2020]</mixed-citation></ref><ref id="B9"><mixed-citation xmlns:xlink="http://www.w3.org/1999/xlink" xlink:type="simple"><person-group><name name-style="western"><surname>Burn</surname><given-names>R</given-names></name></person-group> (<year>2006</year>) <article-title>A checklist and bibliography of the <tp:taxon-name><tp:taxon-name-part taxon-name-part-type="subclass">Opisthobranchia</tp:taxon-name-part></tp:taxon-name> (<tp:taxon-name><tp:taxon-name-part taxon-name-part-type="phylum">Mollusca</tp:taxon-name-part></tp:taxon-name>: <tp:taxon-name><tp:taxon-name-part taxon-name-part-type="class">Gastropoda</tp:taxon-name-part></tp:taxon-name>) of Victoria and the Bass Strait area, south-eastern Australia.</article-title><source>Museum Victoria Science Reports</source><volume>10</volume>: <fpage>1</fpage>–<lpage>42</lpage>. <ext-link xlink:type="simple" ext-link-type="doi" xlink:href="10.24199/j.mvsr.2006.10">https://doi.org/10.24199/j.mvsr.2006.10</ext-link></mixed-citation></ref><ref id="B59"><mixed-citation xmlns:xlink="http://www.w3.org/1999/xlink" xlink:type="simple"><person-group><name name-style="western"><surname>Trowbridge</surname><given-names>CD</given-names></name><name name-style="western"><surname>Hirano</surname><given-names>YJ</given-names></name><name name-style="western"><surname>Hirano</surname><given-names>YM</given-names></name></person-group> (<year>2010</year>) <article-title>Sacoglossan opisthobranchs on northwestern Pacific shores: <italic><tp:taxon-name><tp:taxon-name-part taxon-name-part-type="genus">Stiliger</tp:taxon-name-part> <tp:taxon-name-part taxon-name-part-type="species">berghi</tp:taxon-name-part></tp:taxon-name></italic> Baba, 1937, and <italic><tp:taxon-name><tp:taxon-name-part taxon-name-part-type="genus">Elysia</tp:taxon-name-part></tp:taxon-name></italic> sp. on filamentous red algae.</article-title><source>The Veliger</source><volume>51</volume>: <fpage>43</fpage>–<lpage>62</lpage>.</mixed-citation></ref><ref id="B60"><mixed-citation xmlns:xlink="http://www.w3.org/1999/xlink" xlink:type="simple"><person-group><name name-style="western"><surname>Trowbridge</surname><given-names>CD</given-names></name><name name-style="western"><surname>Hirano</surname><given-names>YM</given-names></name><name name-style="western"><surname>Hirano</surname><given-names>YJ</given-names></name></person-group> (<year>2011</year>) <article-title>Inventory of Japanese sacoglossan opisthobranchs: historical review, current records, and unresolved issues.</article-title><source>American Malacological Bulletin</source><volume>29</volume>: <fpage>1</fpage>–<lpage>23</lpage>. <ext-link xlink:type="simple" ext-link-type="doi" xlink:href="10.4003/006.029.0201">https://doi.org/10.4003/006.029.0201</ext-link></mixed-citation></ref><ref id="B23"><mixed-citation xmlns:xlink="http://www.w3.org/1999/xlink" xlink:type="simple"><person-group><name name-style="western"><surname>Händeler</surname><given-names>K</given-names></name><name name-style="western"><surname>Wägele</surname><given-names>H</given-names></name></person-group> (<year>2007</year>) <article-title>Preliminary study on molecular phylogeny of <tp:taxon-name><tp:taxon-name-part taxon-name-part-type="order">Sacoglossa</tp:taxon-name-part></tp:taxon-name> and a compilation of their food organisms.</article-title><source>Bonner Zoologische Beiträge</source><volume>55</volume>: <fpage>231</fpage>–<lpage>254</lpage>.</mixed-citation></ref><ref id="B62"><mixed-citation xmlns:xlink="http://www.w3.org/1999/xlink" xlink:type="simple"><person-group><name name-style="western"><surname>Wägele</surname><given-names>H</given-names></name><name name-style="western"><surname>Burghardt</surname><given-names>I</given-names></name><name name-style="western"><surname>Anthes</surname><given-names>N</given-names></name><name name-style="western"><surname>Evertsen</surname><given-names>J</given-names></name><name name-style="western"><surname>Klussmann-Kolb</surname><given-names>A</given-names></name><name name-style="western"><surname>Brodie</surname><given-names>G</given-names></name></person-group> (<year>2006</year>) <article-title>Species diversity of opisthobranch molluscs on Lizard Island, Great Barrier Reef, Australia.</article-title><source>Records of the Western Australian Museum, supplement</source><volume>69</volume>: <fpage>33</fpage>–<lpage>59</lpage>. <ext-link xlink:type="simple" ext-link-type="doi" xlink:href="10.18195/issn.0313-122x.69.2006.033-059">https://doi.org/10.18195/issn.0313-122x.69.2006.033-059</ext-link></mixed-citation></ref><ref id="B56"><mixed-citation xmlns:xlink="http://www.w3.org/1999/xlink" xlink:type="simple"><person-group><name name-style="western"><surname>Takano</surname><given-names>T</given-names></name><name name-style="western"><surname>Hirano</surname><given-names>YM</given-names></name><name name-style="western"><surname>Trowbridge</surname><given-names>CD</given-names></name><name name-style="western"><surname>Hirano</surname><given-names>YJ</given-names></name><name name-style="western"><surname>Watano</surname><given-names>Y</given-names></name></person-group> (<year>2013</year>) <article-title>Taxonomic clarification in the genus <italic><tp:taxon-name><tp:taxon-name-part taxon-name-part-type="genus">Elysia</tp:taxon-name-part></tp:taxon-name></italic> (<tp:taxon-name><tp:taxon-name-part taxon-name-part-type="class">Gastropoda</tp:taxon-name-part></tp:taxon-name>: <tp:taxon-name><tp:taxon-name-part taxon-name-part-type="order">Sacoglossa</tp:taxon-name-part></tp:taxon-name>): <italic><tp:taxon-name><tp:taxon-name-part taxon-name-part-type="genus">E.</tp:taxon-name-part> <tp:taxon-name-part taxon-name-part-type="species">atroviridis</tp:taxon-name-part></tp:taxon-name></italic> and <italic><tp:taxon-name><tp:taxon-name-part taxon-name-part-type="genus">E.</tp:taxon-name-part> <tp:taxon-name-part taxon-name-part-type="species">setoensis</tp:taxon-name-part></tp:taxon-name></italic>.</article-title><source>American Malacological Bulletin</source><volume>31</volume>: <fpage>25</fpage>–<lpage>37</lpage>. <ext-link xlink:type="simple" ext-link-type="doi" xlink:href="10.4003/006.031.0114">https://doi.org/10.4003/006.031.0114</ext-link></mixed-citation></ref><ref id="B32"><mixed-citation xmlns:xlink="http://www.w3.org/1999/xlink" xlink:type="simple"><person-group><name name-style="western"><surname>Krug</surname><given-names>PJ</given-names></name><name name-style="western"><surname>Vendetti</surname><given-names>JE</given-names></name><name name-style="western"><surname>Ellingson</surname><given-names>RA</given-names></name><name name-style="western"><surname>Trowbridge</surname><given-names>CD</given-names></name><name name-style="western"><surname>Hirano</surname><given-names>YM</given-names></name><name name-style="western"><surname>Trathen</surname><given-names>DY</given-names></name><name name-style="western"><surname>Rodriguez</surname><given-names>AK</given-names></name><name name-style="western"><surname>Swennen</surname><given-names>C</given-names></name><name name-style="western"><surname>Wilson</surname><given-names>NG</given-names></name><name name-style="western"><surname>Valdés</surname><given-names>ÁA</given-names></name></person-group> (<year>2015</year>) <article-title>Species selection favors dispersive life histories in sea slugs, but higher per-offspring investment drives shifts to short-lived larvae.</article-title><source>Systematic Biology</source><volume>64</volume>: <fpage>983</fpage>–<lpage>999</lpage>. <ext-link xlink:type="simple" ext-link-type="doi" xlink:href="10.1093/sysbio/syv046">https://doi.org/10.1093/sysbio/syv046</ext-link></mixed-citation></ref></ref-list></tp:taxon-treatment>
